# Supplementary material for: Presence and Variability of the Microbiome in Perivascular Adipose Tissue: A Whole-Genome Sequencing Study in Dahl SS Rats
Source: Life (Basel). 2026 Apr 7;16(4):609. doi: 10.3390/life16040609 (PMC13118091; doi:10.3390/life16040609)
Supplement: Supplementary file 1 [file life-16-00609-s001.zip]

Archive with 4 entries (4 files):
- S1.TISSUE COLLECTION.pdf
- S2.Table Sequencing Depth.xlsx
- S3.Table (Relative Abundance Higher than 1%).xlsx
- S4.Table_BACTERIA-TOTAL and VIRUSES-TOTAL.xlsx
