# Supplementary material for: Presence and Variability of the Microbiome in Perivascular Adipose Tissue: A Whole-Genome Sequencing Study in Dahl SS Rats
Source: Life (Basel). 2026 Apr 7;16(4):609. doi: 10.3390/life16040609 (PMC13118091; doi:10.3390/life16040609)
Supplement: Supplementary file 1 [file life-16-00609-s001.zip › S2.Table Sequencing Depth.xlsx]

## Sheet: PVAT_Depots
Cohort	Rat	mesPVAT (reads)	taPVAT (reads)	aaPVAT (reads)
2023	1	86.931	72.534	58.305
2023	2	49.4481	42.0232	39.5682
2023	3	39.3444	28.1048	33.6669
2024	4	7.71	14.693	4.304
2024	5	12.177	16.863	22.437
2024	6	50.807	9.091	13.318

## Sheet: Non_PVAT
Cohort	Rat	BAT (reads)	WAT (reads)
2023	1	66.325	83.168
2023	2	51.7854	46.9405
2023	3	37.3706	37.6581
2024	4	0.158	1.307
2024	5	8.502	14.365
2024	6	8.611	17.594

## Sheet: Fecal
Cohort	Rat	Feces (reads)
2023	1	36.847
2023	2	45.7014
2023	3	37.4137
2024	4	6.8
2024	5	3.081
2024	6	2.85
