# Supplementary material for: Presence and Variability of the Microbiome in Perivascular Adipose Tissue: A Whole-Genome Sequencing Study in Dahl SS Rats
Source: Life (Basel). 2026 Apr 7;16(4):609. doi: 10.3390/life16040609 (PMC13118091; doi:10.3390/life16040609)
Supplement: Supplementary file 1 [file life-16-00609-s001.zip › S3.Table (Relative Abundance Higher than 1%).xlsx]

## Sheet: PVAT_Bacteria
Supplementary Table S1. Bacterial relative abundance (%) in PVAT depots
0* = not reported at ≥1% in that sample
mesPVAT
Species	2023_R1	2023_R2	2023_R3	2024_R4	2024_R5	2024_R6
Bacteroides stercoris	5.32	0*	0*	0*	8.52	0*
Phocaeicola vulgatus	2.14	0*	0*	0*	4.9	0*
Limosilactobacillus reuteri	1.31	0*	0*	0*	4.25	0*
Paracoccus haeundaensis	0*	0*	0*	0*	11.65	44.77
Paracoccus_u_s	0*	0*	0*	0*	29.61	52.5
Faecalibacterium prausnitzii	12.342	0*	0*	0*	0*	0*
Blautia_u_s	10.53	0*	0*	0*	0*	0*
Bacteroides_u_s	9.262	0*	0*	0*	0*	0*
Propionibacteriaceae_u_s	7.978	0*	0*	0*	0*	0*
Subdoligranulum_u_s	7.317	0*	0*	0*	0*	0*
Ruminococcus_u_s	5.62	0*	0*	0*	0*	0*
Gemmiger formicilis	4.39	0*	0*	0*	0*	0*
Alistipes putredinis	3.8	0*	0*	0*	0*	0*
Coprococcus_u_s	3.42	0*	0*	0*	0*	0*
Lachnospira eligens	3.29	0*	0*	0*	0*	0*
Coprococcus comes	2.38	0*	0*	0*	0*	0*
Evtepia gabavorous	2.36	0*	0*	0*	0*	0*
Phascolarctobacterium faecium	2.3	0*	0*	0*	0*	0*
Dorea longicatena	2.23	0*	0*	0*	0*	0*
Sutterella wadsworthensis	1.86	0*	0*	0*	0*	0*
Bacteroides salyersiae	1.8	0*	0*	0*	0*	0*
Bacteroides uniformis	1.72	0*	0*	0*	0*	0*
Lachnospiraceae_u_s	1.65	0*	0*	0*	0*	0*
Firmicutes_u_s	1.49	0*	0*	0*	0*	0*
[Ruminococcus] torques	1.4	0*	0*	0*	0*	0*
Bacteroidales_u_s	1.33	0*	0*	0*	0*	0*
Clostridium_u_s	1.21	0*	0*	0*	0*	0*
Salmonella enterica	0*	100	0*	0*	0*	0*
Brevundimonas_u_s	0*	0*	0*	100	0*	0*
Ligilactobacillus murinus	0*	0*	0*	0*	13.17	0*
Lactobacillus_u_s	0*	0*	0*	0*	9.94	0*
Escherichia coli	0*	0*	0*	0*	8.3	0*
Staphylococcus aureus	0*	0*	0*	0*	5.36	0*
Blautia argi	0*	0*	0*	0*	2.78	0*
Lactobacillales_u_s	0*	0*	0*	0*	1.53	0*
taPVAT
Species	2023_R1	2023_R2	2023_R3	2024_R4	2024_R5	2024_R6
Ligilactobacillus murinus	6.538	0*	0*	13.06	34.9	6.11
Lactobacillus_u_s	1.383	0*	0*	1.19	0	0
Paracoccus_u_s	0*	0*	0*	23.06	9.32	26.19
Paracoccus haeundaensis	0*	0*	0*	19.66	4.44	22.11
Micrococcus_u_s	0*	0*	0*	11.04	0	13.16
Micrococcus yunnanensis	0*	0*	0*	11.16	0	0
Micrococcaceae_u_s	0*	0*	0*	7.13	0	11.44
Micrococcus luteus	0*	0*	0*	9.21	0	14.39
Propionibacterium_u_s	43.825	0*	0*	0*	43.97	0*
Cutibacterium acnes	43.564	0*	0*	0*	0*	0*
Salmonella enterica	0*	100	0*	0*	0*	0*
Limosilactobacillus reuteri	0*	0*	0*	1.65	0*	0*
Plantibacter_u_s	0*	0*	0*	0*	3.68	0*
Bacteroides stercoris	0*	0*	0*	0*	1.59	0*
Delftia acidovorans	0*	0*	0*	0*	1.32	0*
Kocuria_u_s	0*	0*	0*	0*	0*	3.73
aaPVAT
Species	2023_R1	2023_R2	2023_R3	2024_R4	2024_R5	2024_R6
Paracoccus haeundaensis	0*	0*	0*	39.66	41.26	33.82
Paracoccus_u_s	0*	0*	0*	46	49.06	39.96
Kocuria_u_s	0*	0*	0*	1.17	0*	4.13
Micrococcus luteus	0*	0*	0*	1.18	0*	4
Ligilactobacillus murinus	38.47	0*	0*	0*	0*	0*
Propionibacterium_u_s	33.654	0*	0*	0*	0*	0*
Bifidobacterium pseudolongum	11.982	0*	0*	0*	0*	0*
Lactobacillus_u_s	10.974	0*	0*	0*	0*	0*
Limosilactobacillus reuteri	4.926	0*	0*	0*	0*	0*
Bifidobacterium adolescentis	0*	100	0*	0*	0*	0*
Rothia_u_s	0*	0*	0*	8.84	0*	0*
Staphylococcus haemolyticus	0*	0*	0*	1.54	0*	0*
Faecalibacterium prausnitzii	0*	0*	0*	0*	1.62	0*
Alistipes putredinis	0*	0*	0*	0*	1.01	0*
Micrococcus_u_s	0*	0*	0*	0*	0*	4.74
Micrococcus yunnanensis	0*	0*	0*	0*	0*	4.68
Micrococcus aloeverae	0*	0*	0*	0*	0*	4.61
Micrococcaceae_u_s	0*	0*	0*	0*	0*	3.23

## Sheet: NonPVAT_Bacteria
Supplementary Table S2. Bacterial relative abundance (%) in non-PVAT adipose tissues (BAT and WAT)
0* = not reported at ≥1% in that sample
BAT
Species	2023_R1	2023_R2	2023_R3	2024_R4	2024_R5	2024_R6	Notes
Ligilactobacillus murinus	0*	0*	0*	0*	34.52	1.64
Propionibacterium_u_s	88.567	0*	0*	0*	0*	0*
Salmonella enterica	11.433	0*	0*	0*	0*	0*
Bifidobacterium adolescentis	0*	100	0*	0*	0*	0*
Lactobacillus_u_s	0*	0*	0*	0*	14	0*
Paracoccus_u_s	0*	0*	0*	0*	13.24	0*
Lactobacillales_u_s	0*	0*	0*	0*	13.15	0*
Paracoccus haeundaensis	0*	0*	0*	0*	11.5	0*
Limosilactobacillus reuteri	0*	0*	0*	0*	8.4	0*
Paracoccus salipaludis	0*	0*	0*	0*	0*	32.6
Acinetobacter_u_s	0*	0*	0*	0*	0*	34.85
Acinetobacter idrijaensis	0*	0*	0*	0*	0*	14.56
Acinetobacter lwoffii	0*	0*	0*	0*	0*	2.6
Micrococcus terreus	0*	0*	0*	0*	0*	1.85
Propionibacteriaceae_u_s	0*	0*	0*	0*	0*	1.41
Bosea_u_s	0*	0*	0*	0*	0*	1.21
WAT
Species	2023_R1	2023_R2	2023_R3	2024_R4	2024_R5	2024_R6	Notes
Delftia acidovorans	0*	0*	0*	0*	1.71	3.2
Propionibacteriaceae_u_s	93.283	0*	0*	0*	0*	2.09
Actinomyces graevenitzii	5.1	0*	0*	0*	0*	0*
Salmonella enterica	1.617	0*	0*	0*	0*	0*
Lactobacillus fermentum	0*	100	0*	0*	0*	0*
Staphylococcus_u_s	0*	0*	0*	100	0*	0*
Ligilactobacillus murinus	0*	0*	0*	0*	36.12	0*
Limosilactobacillus reuteri	0*	0*	0*	0*	29.46	0*
Lactobacillales_u_s	0*	0*	0*	0*	14.36	0*
Lactobacillus_u_s	0*	0*	0*	0*	14.41	0*
Corynebacterium_u_s	0*	0*	0*	0*	0*	24.8
Alistipes putredinis	0*	0*	0*	0*	0*	11.11
Prevotella copri	0*	0*	0*	0*	0*	6.33
Bacteroides stercoris	0*	0*	0*	0*	0*	5
Lachnospiraceae_u_s	0*	0*	0*	0*	0*	4.75
Roseburia inulinivorans	0*	0*	0*	0*	0*	3.95
Roseburia_u_s	0*	0*	0*	0*	0*	3.86
Paraprevotella clara	0*	0*	0*	0*	0*	3.46
Kocuria_u_s	0*	0*	0*	0*	0*	2.32
Faecalibacterium prausnitzii	0*	0*	0*	0*	0*	2.23
Barnesiella intestinihominis	0*	0*	0*	0*	0*	2.18
Ruminococcus callidus	0*	0*	0*	0*	0*	1.71
Brevibacterium mcbrellneri	0*	0*	0*	0*	0*	1.4
Roseburia faecis	0*	0*	0*	0*	0*	1.39
Bacteroides finegoldii	0*	0*	0*	0*	0*	1.25
Odoribacter splanchnicus	0*	0*	0*	0*	0*	1.17
Lactobacillus rogosae	0*	0*	0*	0*	0*	1.16
Lawsonibacter asaccharolyticus	0*	0*	0*	0*	0*	1.15
Subdoligranulum_u_s	0*	0*	0*	0*	0*	1.14

## Sheet: Fecal_Bacteria
Supplementary Table S3. Bacterial relative abundance (%) in fecal samples
0* = not reported at ≥1% in that sample.
Fecal sample
Species	2023_R1	2023_R2	2023_R3	2024_R4	2024_R5	2024_R6
Lactobacillus_u_s	24.2	20	19.1	14.8	15.4	14
Lactobacillales_u_s	23.4	19.5	18.8	13.2	13.5	12.3
Muribaculaceae_u_s	16.2	12.7	7.61	16.7	15.4	17.8
Ligilactobacillus murinus	12.6	5.4	2.4	15.5	11.9	17.2
Akkermansia muciniphila	7.3	5	4.3	0*	0*	0*
Lactobacillus intestinalis	6.4	6.5	6.2	0*	0*	0*
Lactobacillus johnsonii	3.2	5.8	7.8	1.8	1.8	2.5
Limosilactobacillus reuteri	3.2	1.4	1.2	3.7	2.8	3.7
Bacteroides_u_s	1.1	2.2	1.6	6.4	7	6.7
Bifidobacterium animalis	1	2.6	1.3	0*	0*	0*
Bifidobacterium pseudolongum	1.2	1.3	0*	0*	0*	0*
Lachnospiraceae_u_s	0*	1.7	2.7	3.5	3.1	1.9
Romboutsia timonensis	0*	1.2	1.6	0*	0*	0*
Muribaculum_u_s	0*	0*	0*	4.2	2.6	3.3
Paramuribaculum intestinale	0*	0*	0*	3.5	3.5	4.3
Bacteroides acidifaciens	0*	0*	0*	3.3	2.2	3
Bacteroides caecimuris	0*	0*	1.32	1.86	1.7	1.63
Bacteroides caecimuri	0*	0*	0*	1.6	1.41	1.48
Faecalibaculum rodentium	1.59	0*	0*	0*	0*	0*
Mucispirillum schaedleri	0*	1.16	0*	0*	0*	0*
Duncaniella freteri	0*	1.07	0*	0*	0*	0*
Alistipes_u_s	0*	0*	0*	0*	1.04	0*
Muribaculum intestinale	0*	0*	0*	0*	1.25	0*

## Sheet: PVAT_Viruses
Supplementary Table S4. Viral relative abundance (%) in PVAT depots
0* = not reported at ≥1% in that sample;
mesPVAT
Species	2023_R1	2023_R2	2023_R3	2024_R4	2024_R5	2024_R6	Notes
Abelson murine leukemia virus	47.894	41.868	43.407	39.074	0*	35.473
Murine osteosarcoma virus	44.856	49.683	34.071	50.547	0*	41.269
Woolly monkey sarcoma virus	1.841	0*	1.484	7.912	0*	1.887
Moloney murine sarcoma virus	0*	4.665	15.861	0*	0*	19.422
Mouse mammary tumor virus	0*	0*	0*	0*	63.501	0*
RD114 retrovirus	0*	0*	0*	0*	36.499	0*
Malvastrum leaf curl deltasatellite	2.748	0*	0*	0*	0*	0*
Rosellinia necatrix partitivirus 2	0*	0*	0*	2.467	0*	0*
Rosellinia necatrix partitivirus 6	0*	0*	1.447	0*	0*	0*
Rosellinia necatrix partitivirus 8	0*	0*	1.046	0*	0*	0*
taPVAT
Species	2023_R1	2023_R2	2023_R3	2024_R4	2024_R5	2024_R6	Notes
Murine osteosarcoma virus	39.526	44.043	24.399	64.739	30.77	0*
Abelson murine leukemia virus	44.193	42.647	50.478	35.261	0*	0*
Moloney murine sarcoma virus	12.116	8.83	20.726	0*	65.668	0*
Woolly monkey sarcoma virus	2.306	1.272	1.623	0*	0*	0*
Rosellinia necatrix partitivirus 2	0*	0*	0*	0*	2.547	81.369
Nyamanini nyavirus	0*	0*	0*	0*	0*	18.631
Mouse mammary tumor virus	0*	1.114	0*	0*	0*	0*
Penicillium chrysogenum virus	0*	0*	0*	0*	1.016	0*
aaPVAT
Species	2023_R1	2023_R2	2023_R3	2024_R4	2024_R5	2024_R6	Notes
Abelson murine leukemia virus	36.969	71.334	29.137	39.731	42.189	63.975
Murine osteosarcoma virus	38.813	23.932	44.202	60.269	37.066	36.025
Woolly monkey sarcoma virus	2.451	1.706	2.667	0*	0*	0*
Moloney murine sarcoma virus	17.779	0*	20.813	0*	0*	0*
Rosellinia necatrix partitivirus 2	0*	2.083	0*	0*	2.655	0*
Malvastrum leaf curl deltasatellite	0*	0*	0*	0*	14.645	0*
Murine leukemia-related retroviruses	0*	0*	0*	0*	1.692	0*
Spleen focus-forming virus	1.371	0*	0*	0*	0*	0*

## Sheet: NonPVAT_Viruses
Supplementary Table S5. Viral relative abundance (%) in non-PVAT adipose tissues (BAT and WAT)
0* = not reported at ≥1% in that sample.
BAT
Species	2023_R1	2023_R2	2023_R3	2024_R4	2024_R5	2024_R6
Murine osteosarcoma virus	29.564	40.006	44.935	0*	79.178	23.11
Abelson murine leukemia virus	50.765	47.863	37.01	0*	0*	0*
Moloney murine sarcoma virus	15.244	6.3	15.797	0*	0*	0*
RD114 retrovirus	0*	0*	0*	0*	20.822	0*
Malvastrum leaf curl deltasatellite	0*	0*	0*	0*	0*	76.89
Woolly monkey sarcoma virus	1.073	1.333	0*	0*	0*	0*
Rosellinia necatrix partitivirus 8	0*	1.212	0*	0*	0*	0*
Rosellinia necatrix partitivirus 2	1.024	0*	0*	0*	0*	0*
WAT
Species	2023_R1	2023_R2	2023_R3	2024_R4	2024_R5	2024_R6
Abelson murine leukemia virus	44.208	41.855	57.144	0*	63.283	45.626
Murine osteosarcoma virus	34.198	39.262	29.905	0*	0*	46.542
Moloney murine sarcoma virus	14.889	16.796	0*	0*	0*	0*
Malvastrum leaf curl deltasatellite	3.625	0*	5.829	0*	0*	0*
Woolly monkey sarcoma virus	1.383	0*	1.725	0*	0*	0*
Koala retrovirus	0*	0*	1.836	0*	0*	0*
Rosellinia necatrix partitivirus 2	0*	0*	1.443	0*	0*	0*
Spleen focus-forming virus	0*	0*	0*	0*	36.717	0*
RD114 retrovirus	0*	0*	0*	0*	0*	7.832

## Sheet: Fecal_Viruses
Supplementary Table S6. Viral presence in fecal samples
0* = not reported at ≥1% in that sample.
Species	2023_R1	2023_R2	2023_R3	2024_R4	2024_R5	2024_R6
Rosellinia necatrix partitivirus 2	100	0*	0*	0*	0*	0*
Murine leukemia-related retroviruses	0*	100	0*	0*	0*	0*
Abelson murine leukemia virus	0*	0*	0*	0*	0*	100
