# Supplementary material for: Presence and Variability of the Microbiome in Perivascular Adipose Tissue: A Whole-Genome Sequencing Study in Dahl SS Rats
Source: Life (Basel). 2026 Apr 7;16(4):609. doi: 10.3390/life16040609 (PMC13118091; doi:10.3390/life16040609)
Supplement: Supplementary file 1 [file life-16-00609-s001.zip › S4.Table_BACTERIA-TOTAL and VIRUSES-TOTAL.xlsx]

## Sheet: ca-samples_BACT.TOTAL-Rat1
Name	Kingdom	Phylum	Class	Order	Family	Genus	Species	taPVAT_Rat1	feces_Rat1	aaPVAT_Rat1	mesPVAT_Rat1	BAT_Rat1	WAT_Rat1	Taxonomy Id	Taxonomy Lineage
Acetatifactor muris	Bacteria	Firmicutes	Clostridia	Clostridiales	Lachnospiraceae	Acetatifactor	Acetatifactor muris	0	0.00058	0	0	0	0	879566	k__Bacteria(2);p__Firmicutes(1239);c__Clostridia(186801);o__Clostridiales(186802);f__Lachnospiraceae(186803);g__Acetatifactor(1427378);s__Acetatifactor muris(879566);
Acetivibrio ethanolgignens	Bacteria	Firmicutes	Clostridia	Clostridiales	Ruminococcaceae	Acetivibrio	Acetivibrio ethanolgignens	0	2e-05	0	0	0	0	290052	k__Bacteria(2);p__Firmicutes(1239);c__Clostridia(186801);o__Clostridiales(186802);f__Ruminococcaceae(541000);g__Acetivibrio(35829);s__Acetivibrio ethanolgignens(290052);
Actinomyces graevenitzii	Bacteria	Actinobacteria	Actinomycetia	Actinomycetales	Actinomycetaceae	Actinomyces	Actinomyces graevenitzii	0.00983	0	0	0	0	0.051	55565	k__Bacteria(2);p__Actinobacteria(201174);c__Actinomycetia(1760);o__Actinomycetales(2037);f__Actinomycetaceae(2049);g__Actinomyces(1654);s__Actinomyces graevenitzii(55565);
Acutalibacter_u_s	Bacteria	Firmicutes	Clostridia	Clostridiales	Ruminococcaceae	Acutalibacter	Acutalibacter_u_s	0	0.00017	0	0	0	0	1918385	k__Bacteria(2);p__Firmicutes(1239);c__Clostridia(186801);o__Clostridiales(186802);f__Ruminococcaceae(541000);g__Acutalibacter(1918385);s__Acutalibacter_u_s(1918385);
Adlercreutzia equolifaciens	Bacteria	Actinobacteria	Coriobacteriia	Eggerthellales	Eggerthellaceae	Adlercreutzia	Adlercreutzia equolifaciens	0	0.00341	0	0	0	0	446660	k__Bacteria(2);p__Actinobacteria(201174);c__Coriobacteriia(84998);o__Eggerthellales(1643822);f__Eggerthellaceae(1643826);g__Adlercreutzia(447020);s__Adlercreutzia equolifaciens(446660);
Adlercreutzia muris	Bacteria	Actinobacteria	Coriobacteriia	Eggerthellales	Eggerthellaceae	Adlercreutzia	Adlercreutzia muris	0	0.00017	0	0	0	0	1796610	k__Bacteria(2);p__Actinobacteria(201174);c__Coriobacteriia(84998);o__Eggerthellales(1643822);f__Eggerthellaceae(1643826);g__Adlercreutzia(447020);s__Adlercreutzia muris(1796610);
Akkermansia muciniphila	Bacteria	Verrucomicrobia	Verrucomicrobiae	Verrucomicrobiales	Akkermansiaceae	Akkermansia	Akkermansia muciniphila	0	0.0734	0	0	0	0	239935	k__Bacteria(2);p__Verrucomicrobia(74201);c__Verrucomicrobiae(203494);o__Verrucomicrobiales(48461);f__Akkermansiaceae(1647988);g__Akkermansia(239934);s__Akkermansia muciniphila(239935);
Bacteria_u_s	Bacteria	Bacteria_u_p	Bacteria_u_c	Bacteria_u_o	Bacteria_u_f	Bacteria_u_g	Bacteria_u_s	0	0	0	0.0066	0	0	2	k__Bacteria(2);p__Bacteria_u_p(2);c__Bacteria_u_c(2);o__Bacteria_u_o(2);f__Bacteria_u_f(2);g__Bacteria_u_g(2);s__Bacteria_u_s(2);
Alistipes finegoldii	Bacteria	Bacteroidetes	Bacteroidia	Bacteroidales	Rikenellaceae	Alistipes	Alistipes finegoldii	0	0.00051	0	0	0	0	214856	k__Bacteria(2);p__Bacteroidetes(976);c__Bacteroidia(200643);o__Bacteroidales(171549);f__Rikenellaceae(171550);g__Alistipes(239759);s__Alistipes finegoldii(214856);
Alistipes putredinis	Bacteria	Bacteroidetes	Bacteroidia	Bacteroidales	Rikenellaceae	Alistipes	Alistipes putredinis	0	1e-05	0	0.03786	0	0	28117	k__Bacteria(2);p__Bacteroidetes(976);c__Bacteroidia(200643);o__Bacteroidales(171549);f__Rikenellaceae(171550);g__Alistipes(239759);s__Alistipes putredinis(28117);
Alistipes senegalensis	Bacteria	Bacteroidetes	Bacteroidia	Bacteroidales	Rikenellaceae	Alistipes	Alistipes senegalensis	0	1e-05	0	0	0	0	1288121	k__Bacteria(2);p__Bacteroidetes(976);c__Bacteroidia(200643);o__Bacteroidales(171549);f__Rikenellaceae(171550);g__Alistipes(239759);s__Alistipes senegalensis(1288121);
Alistipes dispar	Bacteria	Bacteroidetes	Bacteroidia	Bacteroidales	Rikenellaceae	Alistipes	Alistipes dispar	0	1e-05	0	0	0	0	2585119	k__Bacteria(2);p__Bacteroidetes(976);c__Bacteroidia(200643);o__Bacteroidales(171549);f__Rikenellaceae(171550);g__Alistipes(239759);s__Alistipes dispar(2585119);
Alistipes_u_s	Bacteria	Bacteroidetes	Bacteroidia	Bacteroidales	Rikenellaceae	Alistipes	Alistipes_u_s	0	0.00054	0	0	0	0	239759	k__Bacteria(2);p__Bacteroidetes(976);c__Bacteroidia(200643);o__Bacteroidales(171549);f__Rikenellaceae(171550);g__Alistipes(239759);s__Alistipes_u_s(239759);
Aminipila_u_s	Bacteria	Firmicutes	Clostridia	Clostridiales	Clostridiales Family XIII. Incertae Sedis	Aminipila	Aminipila_u_s	0	4e-05	0	0	0	0	2060094	k__Bacteria(2);p__Firmicutes(1239);c__Clostridia(186801);o__Clostridiales(186802);f__Clostridiales Family XIII. Incertae Sedis(543314);g__Aminipila(2060094);s__Aminipila_u_s(2060094);
Anaerofilum_u_s	Bacteria	Firmicutes	Clostridia	Clostridiales	Ruminococcaceae	Anaerofilum	Anaerofilum_u_s	0	0	0	0	0	0	52784	k__Bacteria(2);p__Firmicutes(1239);c__Clostridia(186801);o__Clostridiales(186802);f__Ruminococcaceae(541000);g__Anaerofilum(52784);s__Anaerofilum_u_s(52784);
Anaerofustis stercorihominis	Bacteria	Firmicutes	Clostridia	Clostridiales	Eubacteriaceae	Anaerofustis	Anaerofustis stercorihominis	0	2e-05	0	0	0	0	214853	k__Bacteria(2);p__Firmicutes(1239);c__Clostridia(186801);o__Clostridiales(186802);f__Eubacteriaceae(186806);g__Anaerofustis(264995);s__Anaerofustis stercorihominis(214853);
Anaeromassilibacillus_u_s	Bacteria	Firmicutes	Clostridia	Clostridiales	Ruminococcaceae	Anaeromassilibacillus	Anaeromassilibacillus_u_s	0	2e-05	0	0	0	0	1924093	k__Bacteria(2);p__Firmicutes(1239);c__Clostridia(186801);o__Clostridiales(186802);f__Ruminococcaceae(541000);g__Anaeromassilibacillus(1924093);s__Anaeromassilibacillus_u_s(1924093);
Anaerostipes_u_s	Bacteria	Firmicutes	Clostridia	Clostridiales	Lachnospiraceae	Anaerostipes	Anaerostipes_u_s	0	1e-05	0	0	0	0	207244	k__Bacteria(2);p__Firmicutes(1239);c__Clostridia(186801);o__Clostridiales(186802);f__Lachnospiraceae(186803);g__Anaerostipes(207244);s__Anaerostipes_u_s(207244);
Anaerotignum lactatifermentans	Bacteria	Firmicutes	Clostridia	Clostridiales	Lachnospiraceae	Anaerotignum	Anaerotignum lactatifermentans	0	1e-05	0	0	0	0	160404	k__Bacteria(2);p__Firmicutes(1239);c__Clostridia(186801);o__Clostridiales(186802);f__Lachnospiraceae(186803);g__Anaerotignum(2039240);s__Anaerotignum lactatifermentans(160404);
Anaerotruncus_u_s	Bacteria	Firmicutes	Clostridia	Clostridiales	Ruminococcaceae	Anaerotruncus	Anaerotruncus_u_s	0	0.00013	0	0	0	0	244127	k__Bacteria(2);p__Firmicutes(1239);c__Clostridia(186801);o__Clostridiales(186802);f__Ruminococcaceae(541000);g__Anaerotruncus(244127);s__Anaerotruncus_u_s(244127);
Angelakisella massiliensis	Bacteria	Firmicutes	Clostridia	Clostridiales	Ruminococcaceae	Angelakisella	Angelakisella massiliensis	0	1e-05	0	0	0	0	1871018	k__Bacteria(2);p__Firmicutes(1239);c__Clostridia(186801);o__Clostridiales(186802);f__Ruminococcaceae(541000);g__Angelakisella(1935176);s__Angelakisella massiliensis(1871018);
Asaccharospora irregularis	Bacteria	Firmicutes	Clostridia	Clostridiales	Peptostreptococcaceae	Asaccharospora	Asaccharospora irregularis	0	0	0	0	0	0	29359	k__Bacteria(2);p__Firmicutes(1239);c__Clostridia(186801);o__Clostridiales(186802);f__Peptostreptococcaceae(186804);g__Asaccharospora(1505660);s__Asaccharospora irregularis(29359);
Bacteroidales_u_s	Bacteria	Bacteroidetes	Bacteroidia	Bacteroidales	Bacteroidales_u_f	Bacteroidales_u_g	Bacteroidales_u_s	0	0	0	0.01329	0	0	171549	k__Bacteria(2);p__Bacteroidetes(976);c__Bacteroidia(200643);o__Bacteroidales(171549);f__Bacteroidales_u_f(171549);g__Bacteroidales_u_g(171549);s__Bacteroidales_u_s(171549);
Bacteroides_u_s	Bacteria	Bacteroidetes	Bacteroidia	Bacteroidales	Bacteroidaceae	Bacteroides	Bacteroides_u_s	0	0.01133	0	0.09262	0	0	816	k__Bacteria(2);p__Bacteroidetes(976);c__Bacteroidia(200643);o__Bacteroidales(171549);f__Bacteroidaceae(815);g__Bacteroides(816);s__Bacteroides_u_s(816);
Bacteroides acidifaciens	Bacteria	Bacteroidetes	Bacteroidia	Bacteroidales	Bacteroidaceae	Bacteroides	Bacteroides acidifaciens	0	0.00343	0	0	0	0	85831	k__Bacteria(2);p__Bacteroidetes(976);c__Bacteroidia(200643);o__Bacteroidales(171549);f__Bacteroidaceae(815);g__Bacteroides(816);s__Bacteroides acidifaciens(85831);
Bacteroides caccae	Bacteria	Bacteroidetes	Bacteroidia	Bacteroidales	Bacteroidaceae	Bacteroides	Bacteroides caccae	0	0.0001	0	0	0	0	47678	k__Bacteria(2);p__Bacteroidetes(976);c__Bacteroidia(200643);o__Bacteroidales(171549);f__Bacteroidaceae(815);g__Bacteroides(816);s__Bacteroides caccae(47678);
Bacteroides caecimuri	Bacteria	Bacteroidetes	Bacteroidia	Bacteroidales	Bacteroidaceae	Bacteroides	Bacteroides caecimuri	0	0.00223	0	0	0	0	2516958	k__Bacteria(2);p__Bacteroidetes(976);c__Bacteroidia(200643);o__Bacteroidales(171549);f__Bacteroidaceae(815);g__Bacteroides(816);s__Bacteroides caecimuri(2516958);
Bacteroides caecimuris	Bacteria	Bacteroidetes	Bacteroidia	Bacteroidales	Bacteroidaceae	Bacteroides	Bacteroides caecimuris	0	0.00282	0	0	0	0	1796613	k__Bacteria(2);p__Bacteroidetes(976);c__Bacteroidia(200643);o__Bacteroidales(171549);f__Bacteroidaceae(815);g__Bacteroides(816);s__Bacteroides caecimuris(1796613);
Phocaeicola dorei	Bacteria	Bacteroidetes	Bacteroidia	Bacteroidales	Bacteroidales_u_f	Phocaeicola	Phocaeicola dorei	0	0.00042	0	0	0	0	357276	k__Bacteria(2);p__Bacteroidetes(976);c__Bacteroidia(200643);o__Bacteroidales(171549);f__Bacteroidales_u_f(171549);g__Phocaeicola(909656);s__Phocaeicola dorei(357276);
Bacteroides faecichinchillae	Bacteria	Bacteroidetes	Bacteroidia	Bacteroidales	Bacteroidaceae	Bacteroides	Bacteroides faecichinchillae	0	1e-05	0	0	0	0	871325	k__Bacteria(2);p__Bacteroidetes(976);c__Bacteroidia(200643);o__Bacteroidales(171549);f__Bacteroidaceae(815);g__Bacteroides(816);s__Bacteroides faecichinchillae(871325);
Bacteroides intestinalis	Bacteria	Bacteroidetes	Bacteroidia	Bacteroidales	Bacteroidaceae	Bacteroides	Bacteroides intestinalis	0	0.00021	0	0	0	0	329854	k__Bacteria(2);p__Bacteroidetes(976);c__Bacteroidia(200643);o__Bacteroidales(171549);f__Bacteroidaceae(815);g__Bacteroides(816);s__Bacteroides intestinalis(329854);
Bacteroides salyersiae	Bacteria	Bacteroidetes	Bacteroidia	Bacteroidales	Bacteroidaceae	Bacteroides	Bacteroides salyersiae	0	0	0	0.01797	0	0	291644	k__Bacteria(2);p__Bacteroidetes(976);c__Bacteroidia(200643);o__Bacteroidales(171549);f__Bacteroidaceae(815);g__Bacteroides(816);s__Bacteroides salyersiae(291644);
Phocaeicola sartorii	Bacteria	Bacteroidetes	Bacteroidia	Bacteroidales	Bacteroidales_u_f	Phocaeicola	Phocaeicola sartorii	0	3e-05	0	0	0	0	671267	k__Bacteria(2);p__Bacteroidetes(976);c__Bacteroidia(200643);o__Bacteroidales(171549);f__Bacteroidales_u_f(171549);g__Phocaeicola(909656);s__Phocaeicola sartorii(671267);
Bacteroides stercoris	Bacteria	Bacteroidetes	Bacteroidia	Bacteroidales	Bacteroidaceae	Bacteroides	Bacteroides stercoris	0	0	0	0.05324	0	0	46506	k__Bacteria(2);p__Bacteroidetes(976);c__Bacteroidia(200643);o__Bacteroidales(171549);f__Bacteroidaceae(815);g__Bacteroides(816);s__Bacteroides stercoris(46506);
Bacteroides uniformis	Bacteria	Bacteroidetes	Bacteroidia	Bacteroidales	Bacteroidaceae	Bacteroides	Bacteroides uniformis	0	0.00184	0	0.01723	0	0	820	k__Bacteria(2);p__Bacteroidetes(976);c__Bacteroidia(200643);o__Bacteroidales(171549);f__Bacteroidaceae(815);g__Bacteroides(816);s__Bacteroides uniformis(820);
Phocaeicola vulgatus	Bacteria	Bacteroidetes	Bacteroidia	Bacteroidales	Bacteroidales_u_f	Phocaeicola	Phocaeicola vulgatus	0	0.00159	0	0.02137	0	0	821	k__Bacteria(2);p__Bacteroidetes(976);c__Bacteroidia(200643);o__Bacteroidales(171549);f__Bacteroidales_u_f(171549);g__Phocaeicola(909656);s__Phocaeicola vulgatus(821);
Barnesiella_u_s	Bacteria	Bacteroidetes	Bacteroidia	Bacteroidales	Barnesiellaceae	Barnesiella	Barnesiella_u_s	0	9e-05	0	0	0	0	397864	k__Bacteria(2);p__Bacteroidetes(976);c__Bacteroidia(200643);o__Bacteroidales(171549);f__Barnesiellaceae(2005519);g__Barnesiella(397864);s__Barnesiella_u_s(397864);
Bifidobacterium animalis	Bacteria	Actinobacteria	Actinomycetia	Bifidobacteriales	Bifidobacteriaceae	Bifidobacterium	Bifidobacterium animalis	0.00388	0.01018	0	0	0	0	28025	k__Bacteria(2);p__Actinobacteria(201174);c__Actinomycetia(1760);o__Bifidobacteriales(85004);f__Bifidobacteriaceae(31953);g__Bifidobacterium(1678);s__Bifidobacterium animalis(28025);
Bifidobacterium castoris	Bacteria	Actinobacteria	Actinomycetia	Bifidobacteriales	Bifidobacteriaceae	Bifidobacterium	Bifidobacterium castoris	0	2e-05	0	0	0	0	2306972	k__Bacteria(2);p__Actinobacteria(201174);c__Actinomycetia(1760);o__Bifidobacteriales(85004);f__Bifidobacteriaceae(31953);g__Bifidobacterium(1678);s__Bifidobacterium castoris(2306972);
Bifidobacterium criceti	Bacteria	Actinobacteria	Actinomycetia	Bifidobacteriales	Bifidobacteriaceae	Bifidobacterium	Bifidobacterium criceti	0	4e-05	0	0	0	0	1960969	k__Bacteria(2);p__Actinobacteria(201174);c__Actinomycetia(1760);o__Bifidobacteriales(85004);f__Bifidobacteriaceae(31953);g__Bifidobacterium(1678);s__Bifidobacterium criceti(1960969);
Bifidobacterium cuniculi	Bacteria	Actinobacteria	Actinomycetia	Bifidobacteriales	Bifidobacteriaceae	Bifidobacterium	Bifidobacterium cuniculi	0	6e-05	0	0	0	0	1688	k__Bacteria(2);p__Actinobacteria(201174);c__Actinomycetia(1760);o__Bifidobacteriales(85004);f__Bifidobacteriaceae(31953);g__Bifidobacterium(1678);s__Bifidobacterium cuniculi(1688);
Bifidobacterium pseudolongum	Bacteria	Actinobacteria	Actinomycetia	Bifidobacteriales	Bifidobacteriaceae	Bifidobacterium	Bifidobacterium pseudolongum	0	0.0119	0.11982	0	0	0	1694	k__Bacteria(2);p__Actinobacteria(201174);c__Actinomycetia(1760);o__Bifidobacteriales(85004);f__Bifidobacteriaceae(31953);g__Bifidobacterium(1678);s__Bifidobacterium pseudolongum(1694);
Bifidobacterium_u_s	Bacteria	Actinobacteria	Actinomycetia	Bifidobacteriales	Bifidobacteriaceae	Bifidobacterium	Bifidobacterium_u_s	0	3e-05	0	0	0	0	1678	k__Bacteria(2);p__Actinobacteria(201174);c__Actinomycetia(1760);o__Bifidobacteriales(85004);f__Bifidobacteriaceae(31953);g__Bifidobacterium(1678);s__Bifidobacterium_u_s(1678);
Bittarella massiliensis	Bacteria	Firmicutes	Clostridia	Clostridiales	Ruminococcaceae	Bittarella	Bittarella massiliensis	0	1e-05	0	0	0	0	1720313	k__Bacteria(2);p__Firmicutes(1239);c__Clostridia(186801);o__Clostridiales(186802);f__Ruminococcaceae(541000);g__Bittarella(1929297);s__Bittarella massiliensis(1720313);
Blautia_u_s	Bacteria	Firmicutes	Clostridia	Clostridiales	Lachnospiraceae	Blautia	Blautia_u_s	0	1e-05	0	0.10529	0	0	572511	k__Bacteria(2);p__Firmicutes(1239);c__Clostridia(186801);o__Clostridiales(186802);f__Lachnospiraceae(186803);g__Blautia(572511);s__Blautia_u_s(572511);
Blautia argi	Bacteria	Firmicutes	Clostridia	Clostridiales	Lachnospiraceae	Blautia	Blautia argi	0	0	0	0	0	0	1912897	k__Bacteria(2);p__Firmicutes(1239);c__Clostridia(186801);o__Clostridiales(186802);f__Lachnospiraceae(186803);g__Blautia(572511);s__Blautia argi(1912897);
Blautia wexlerae	Bacteria	Firmicutes	Clostridia	Clostridiales	Lachnospiraceae	Blautia	Blautia wexlerae	0	1e-05	0	0	0	0	418240	k__Bacteria(2);p__Firmicutes(1239);c__Clostridia(186801);o__Clostridiales(186802);f__Lachnospiraceae(186803);g__Blautia(572511);s__Blautia wexlerae(418240);
Burkholderiales_u_s	Bacteria	Proteobacteria	Betaproteobacteria	Burkholderiales	Burkholderiales_u_f	Burkholderiales_u_g	Burkholderiales_u_s	0	0.00428	0	0	0	0	80840	k__Bacteria(2);p__Proteobacteria(1224);c__Betaproteobacteria(28216);o__Burkholderiales(80840);f__Burkholderiales_u_f(80840);g__Burkholderiales_u_g(80840);s__Burkholderiales_u_s(80840);
Butyricicoccus porcorum	Bacteria	Firmicutes	Clostridia	Clostridiales	Clostridiaceae	Butyricicoccus	Butyricicoccus porcorum	0	1e-05	0	0	0	0	1945634	k__Bacteria(2);p__Firmicutes(1239);c__Clostridia(186801);o__Clostridiales(186802);f__Clostridiaceae(31979);g__Butyricicoccus(580596);s__Butyricicoccus porcorum(1945634);
Butyricicoccus pullicaecorum	Bacteria	Firmicutes	Clostridia	Clostridiales	Clostridiaceae	Butyricicoccus	Butyricicoccus pullicaecorum	0	0	0	0	0	0	501571	k__Bacteria(2);p__Firmicutes(1239);c__Clostridia(186801);o__Clostridiales(186802);f__Clostridiaceae(31979);g__Butyricicoccus(580596);s__Butyricicoccus pullicaecorum(501571);
Butyricicoccus_u_s	Bacteria	Firmicutes	Clostridia	Clostridiales	Clostridiaceae	Butyricicoccus	Butyricicoccus_u_s	0	2e-05	0	0	0	0	580596	k__Bacteria(2);p__Firmicutes(1239);c__Clostridia(186801);o__Clostridiales(186802);f__Clostridiaceae(31979);g__Butyricicoccus(580596);s__Butyricicoccus_u_s(580596);
Catabacter hongkongensis	Bacteria	Firmicutes	Clostridia	Clostridiales	Catabacteriaceae	Catabacter	Catabacter hongkongensis	0	1e-05	0	0	0	0	270498	k__Bacteria(2);p__Firmicutes(1239);c__Clostridia(186801);o__Clostridiales(186802);f__Catabacteriaceae(424536);g__Catabacter(270497);s__Catabacter hongkongensis(270498);
Christensenella minuta	Bacteria	Firmicutes	Clostridia	Clostridiales	Christensenellaceae	Christensenella	Christensenella minuta	0	2e-05	0	0	0	0	626937	k__Bacteria(2);p__Firmicutes(1239);c__Clostridia(186801);o__Clostridiales(186802);f__Christensenellaceae(990719);g__Christensenella(990721);s__Christensenella minuta(626937);
Christensenella timonensis	Bacteria	Firmicutes	Clostridia	Clostridiales	Christensenellaceae	Christensenella	Christensenella timonensis	0	2e-05	0	0	0	0	1816678	k__Bacteria(2);p__Firmicutes(1239);c__Clostridia(186801);o__Clostridiales(186802);f__Christensenellaceae(990719);g__Christensenella(990721);s__Christensenella timonensis(1816678);
Clostridia_u_s	Bacteria	Firmicutes	Clostridia	Clostridia_u_o	Clostridia_u_f	Clostridia_u_g	Clostridia_u_s	0	1e-05	0	0	0	0	186801	k__Bacteria(2);p__Firmicutes(1239);c__Clostridia(186801);o__Clostridia_u_o(186801);f__Clostridia_u_f(186801);g__Clostridia_u_g(186801);s__Clostridia_u_s(186801);
Suipraoptans intestinalis	Bacteria	Firmicutes	Clostridia	Clostridiales	Lachnospiraceae	Suipraoptans	Suipraoptans intestinalis	0	0	0	0	0	0	2606628	k__Bacteria(2);p__Firmicutes(1239);c__Clostridia(186801);o__Clostridiales(186802);f__Lachnospiraceae(186803);g__Suipraoptans(2815779);s__Suipraoptans intestinalis(2606628);
Clostridiales_u_s	Bacteria	Firmicutes	Clostridia	Clostridiales	Clostridiales_u_f	Clostridiales_u_g	Clostridiales_u_s	0	3e-05	0	0	0	0	186802	k__Bacteria(2);p__Firmicutes(1239);c__Clostridia(186801);o__Clostridiales(186802);f__Clostridiales_u_f(186802);g__Clostridiales_u_g(186802);s__Clostridiales_u_s(186802);
Lachnospiraceae_u_s	Bacteria	Firmicutes	Clostridia	Clostridiales	Lachnospiraceae	Lachnospiraceae_u_g	Lachnospiraceae_u_s	0	0.00225	0	0.01653	0	0	186803	k__Bacteria(2);p__Firmicutes(1239);c__Clostridia(186801);o__Clostridiales(186802);f__Lachnospiraceae(186803);g__Lachnospiraceae_u_g(186803);s__Lachnospiraceae_u_s(186803);
Clostridium celatum	Bacteria	Firmicutes	Clostridia	Clostridiales	Clostridiaceae	Clostridium	Clostridium celatum	0	2e-05	0	0	0	0	36834	k__Bacteria(2);p__Firmicutes(1239);c__Clostridia(186801);o__Clostridiales(186802);f__Clostridiaceae(31979);g__Clostridium(1485);s__Clostridium celatum(36834);
Enterocloster clostridioformis	Bacteria	Firmicutes	Clostridia	Clostridiales	Lachnospiraceae	Enterocloster	Enterocloster clostridioformis	0	2e-05	0	0	0	0	1531	k__Bacteria(2);p__Firmicutes(1239);c__Clostridia(186801);o__Clostridiales(186802);f__Lachnospiraceae(186803);g__Enterocloster(2719313);s__Enterocloster clostridioformis(1531);
Clostridium cuniculi	Bacteria	Firmicutes	Clostridia	Clostridiales	Clostridiaceae	Clostridium	Clostridium cuniculi	0	0.00043	0	0	0	0	2548455	k__Bacteria(2);p__Firmicutes(1239);c__Clostridia(186801);o__Clostridiales(186802);f__Clostridiaceae(31979);g__Clostridium(1485);s__Clostridium cuniculi(2548455);
Flavonifractor plautii	Bacteria	Firmicutes	Clostridia	Clostridiales	Ruminococcaceae	Flavonifractor	Flavonifractor plautii	0	1e-05	0	0	0	0	292800	k__Bacteria(2);p__Firmicutes(1239);c__Clostridia(186801);o__Clostridiales(186802);f__Ruminococcaceae(541000);g__Flavonifractor(946234);s__Flavonifractor plautii(292800);
Clostridium phoceensis	Bacteria	Firmicutes	Clostridia	Clostridiales	Clostridiaceae	Clostridium	Clostridium phoceensis	0	1e-05	0	0	0	0	1650661	k__Bacteria(2);p__Firmicutes(1239);c__Clostridia(186801);o__Clostridiales(186802);f__Clostridiaceae(31979);g__Clostridium(1485);s__Clostridium phoceensis(1650661);
Clostridium_u_s	Bacteria	Firmicutes	Clostridia	Clostridiales	Clostridiaceae	Clostridium	Clostridium_u_s	0	3e-05	0	0.01214	0	0	1485	k__Bacteria(2);p__Firmicutes(1239);c__Clostridia(186801);o__Clostridiales(186802);f__Clostridiaceae(31979);g__Clostridium(1485);s__Clostridium_u_s(1485);
Schaedlerella arabinosiphila	Bacteria	Firmicutes	Clostridia	Clostridiales	Lachnospiraceae	Schaedlerella	Schaedlerella arabinosiphila	0	0.00028	0	0	0	0	2044587	k__Bacteria(2);p__Firmicutes(1239);c__Clostridia(186801);o__Clostridiales(186802);f__Lachnospiraceae(186803);g__Schaedlerella(2676048);s__Schaedlerella arabinosiphila(2044587);
Clostridium saudiense	Bacteria	Firmicutes	Clostridia	Clostridiales	Clostridiaceae	Clostridium	Clostridium saudiense	0	5e-05	0	0	0	0	1414720	k__Bacteria(2);p__Firmicutes(1239);c__Clostridia(186801);o__Clostridiales(186802);f__Clostridiaceae(31979);g__Clostridium(1485);s__Clostridium saudiense(1414720);
Clostridium porci	Bacteria	Firmicutes	Clostridia	Clostridiales	Clostridiaceae	Clostridium	Clostridium porci	0	5e-05	0	0	0	0	2605778	k__Bacteria(2);p__Firmicutes(1239);c__Clostridia(186801);o__Clostridiales(186802);f__Clostridiaceae(31979);g__Clostridium(1485);s__Clostridium porci(2605778);
Ruminococcaceae_u_s	Bacteria	Firmicutes	Clostridia	Clostridiales	Ruminococcaceae	Ruminococcaceae_u_g	Ruminococcaceae_u_s	0	0.0001	0	0	0	0	541000	k__Bacteria(2);p__Firmicutes(1239);c__Clostridia(186801);o__Clostridiales(186802);f__Ruminococcaceae(541000);g__Ruminococcaceae_u_g(541000);s__Ruminococcaceae_u_s(541000);
Collinsella aerofaciens	Bacteria	Actinobacteria	Coriobacteriia	Coriobacteriales	Coriobacteriaceae	Collinsella	Collinsella aerofaciens	0	2e-05	0	0	0	0	74426	k__Bacteria(2);p__Actinobacteria(201174);c__Coriobacteriia(84998);o__Coriobacteriales(84999);f__Coriobacteriaceae(84107);g__Collinsella(102106);s__Collinsella aerofaciens(74426);
Collinsella_u_s	Bacteria	Actinobacteria	Coriobacteriia	Coriobacteriales	Coriobacteriaceae	Collinsella	Collinsella_u_s	0	0	0	0	0	0	102106	k__Bacteria(2);p__Actinobacteria(201174);c__Coriobacteriia(84998);o__Coriobacteriales(84999);f__Coriobacteriaceae(84107);g__Collinsella(102106);s__Collinsella_u_s(102106);
Coprococcus comes	Bacteria	Firmicutes	Clostridia	Clostridiales	Lachnospiraceae	Coprococcus	Coprococcus comes	0	0	0	0.02383	0	0	410072	k__Bacteria(2);p__Firmicutes(1239);c__Clostridia(186801);o__Clostridiales(186802);f__Lachnospiraceae(186803);g__Coprococcus(33042);s__Coprococcus comes(410072);
Coprococcus_u_s	Bacteria	Firmicutes	Clostridia	Clostridiales	Lachnospiraceae	Coprococcus	Coprococcus_u_s	0	3e-05	0	0.03425	0	0	33042	k__Bacteria(2);p__Firmicutes(1239);c__Clostridia(186801);o__Clostridiales(186802);f__Lachnospiraceae(186803);g__Coprococcus(33042);s__Coprococcus_u_s(33042);
Corynebacterium hadale	Bacteria	Actinobacteria	Actinomycetia	Corynebacteriales	Corynebacteriaceae	Corynebacterium	Corynebacterium hadale	0.00488	0	0	0	0	0	2026255	k__Bacteria(2);p__Actinobacteria(201174);c__Actinomycetia(1760);o__Corynebacteriales(85007);f__Corynebacteriaceae(1653);g__Corynebacterium(1716);s__Corynebacterium hadale(2026255);
Corynebacterium pseudogenitalium	Bacteria	Actinobacteria	Actinomycetia	Corynebacteriales	Corynebacteriaceae	Corynebacterium	Corynebacterium pseudogenitalium	0.00613	0	0	0	0	0	38303	k__Bacteria(2);p__Actinobacteria(201174);c__Actinomycetia(1760);o__Corynebacteriales(85007);f__Corynebacteriaceae(1653);g__Corynebacterium(1716);s__Corynebacterium pseudogenitalium(38303);
Corynebacterium tuberculostearicum	Bacteria	Actinobacteria	Actinomycetia	Corynebacteriales	Corynebacteriaceae	Corynebacterium	Corynebacterium tuberculostearicum	0.00788	0	0	0	0	0	38304	k__Bacteria(2);p__Actinobacteria(201174);c__Actinomycetia(1760);o__Corynebacteriales(85007);f__Corynebacteriaceae(1653);g__Corynebacterium(1716);s__Corynebacterium tuberculostearicum(38304);
Dorea longicatena	Bacteria	Firmicutes	Clostridia	Clostridiales	Lachnospiraceae	Dorea	Dorea longicatena	0	0	0	0.02227	0	0	88431	k__Bacteria(2);p__Firmicutes(1239);c__Clostridia(186801);o__Clostridiales(186802);f__Lachnospiraceae(186803);g__Dorea(189330);s__Dorea longicatena(88431);
Dorea_u_s	Bacteria	Firmicutes	Clostridia	Clostridiales	Lachnospiraceae	Dorea	Dorea_u_s	0	0.00014	0	0	0	0	189330	k__Bacteria(2);p__Firmicutes(1239);c__Clostridia(186801);o__Clostridiales(186802);f__Lachnospiraceae(186803);g__Dorea(189330);s__Dorea_u_s(189330);
Duncaniella muris	Bacteria	Bacteroidetes	Bacteroidia	Bacteroidales	Muribaculaceae	Duncaniella	Duncaniella muris	0	0.00179	0	0	0	0	2094150	k__Bacteria(2);p__Bacteroidetes(976);c__Bacteroidia(200643);o__Bacteroidales(171549);f__Muribaculaceae(2005473);g__Duncaniella(2518495);s__Duncaniella muris(2094150);
Duncaniella_u_s	Bacteria	Bacteroidetes	Bacteroidia	Bacteroidales	Muribaculaceae	Duncaniella	Duncaniella_u_s	0	0.00222	0	0	0	0	2518495	k__Bacteria(2);p__Bacteroidetes(976);c__Bacteroidia(200643);o__Bacteroidales(171549);f__Muribaculaceae(2005473);g__Duncaniella(2518495);s__Duncaniella_u_s(2518495);
Duncaniella freteri	Bacteria	Bacteroidetes	Bacteroidia	Bacteroidales	Muribaculaceae	Duncaniella	Duncaniella freteri	0	0.0033	0	0	0	0	2530391	k__Bacteria(2);p__Bacteroidetes(976);c__Bacteroidia(200643);o__Bacteroidales(171549);f__Muribaculaceae(2005473);g__Duncaniella(2518495);s__Duncaniella freteri(2530391);
Dysosmobacter welbionis	Bacteria	Firmicutes	Clostridia	Clostridiales	Oscillospiraceae	Dysosmobacter	Dysosmobacter welbionis	0	6e-05	0	0	0	0	2093857	k__Bacteria(2);p__Firmicutes(1239);c__Clostridia(186801);o__Clostridiales(186802);f__Oscillospiraceae(216572);g__Dysosmobacter(2591381);s__Dysosmobacter welbionis(2093857);
Eggerthella_u_s	Bacteria	Actinobacteria	Coriobacteriia	Eggerthellales	Eggerthellaceae	Eggerthella	Eggerthella_u_s	0	1e-05	0	0	0	0	84111	k__Bacteria(2);p__Actinobacteria(201174);c__Coriobacteriia(84998);o__Eggerthellales(1643822);f__Eggerthellaceae(1643826);g__Eggerthella(84111);s__Eggerthella_u_s(84111);
Enterococcus faecalis	Bacteria	Firmicutes	Bacilli	Lactobacillales	Enterococcaceae	Enterococcus	Enterococcus faecalis	0	0.00211	0	0	0	0	1351	k__Bacteria(2);p__Firmicutes(1239);c__Bacilli(91061);o__Lactobacillales(186826);f__Enterococcaceae(81852);g__Enterococcus(1350);s__Enterococcus faecalis(1351);
Enterococcus faecium	Bacteria	Firmicutes	Bacilli	Lactobacillales	Enterococcaceae	Enterococcus	Enterococcus faecium	0	5e-05	0	0	0	0	1352	k__Bacteria(2);p__Firmicutes(1239);c__Bacilli(91061);o__Lactobacillales(186826);f__Enterococcaceae(81852);g__Enterococcus(1350);s__Enterococcus faecium(1352);
Enterococcus_u_s	Bacteria	Firmicutes	Bacilli	Lactobacillales	Enterococcaceae	Enterococcus	Enterococcus_u_s	0	2e-05	0	0	0	0	1350	k__Bacteria(2);p__Firmicutes(1239);c__Bacilli(91061);o__Lactobacillales(186826);f__Enterococcaceae(81852);g__Enterococcus(1350);s__Enterococcus_u_s(1350);
Adlercreutzia caecimuris	Bacteria	Actinobacteria	Coriobacteriia	Eggerthellales	Eggerthellaceae	Adlercreutzia	Adlercreutzia caecimuris	0	3e-05	0	0	0	0	671266	k__Bacteria(2);p__Actinobacteria(201174);c__Coriobacteriia(84998);o__Eggerthellales(1643822);f__Eggerthellaceae(1643826);g__Adlercreutzia(447020);s__Adlercreutzia caecimuris(671266);
Adlercreutzia mucosicola	Bacteria	Actinobacteria	Coriobacteriia	Eggerthellales	Eggerthellaceae	Adlercreutzia	Adlercreutzia mucosicola	0	2e-05	0	0	0	0	580026	k__Bacteria(2);p__Actinobacteria(201174);c__Coriobacteriia(84998);o__Eggerthellales(1643822);f__Eggerthellaceae(1643826);g__Adlercreutzia(447020);s__Adlercreutzia mucosicola(580026);
Enterorhabdus_u_s	Bacteria	Actinobacteria	Coriobacteriia	Eggerthellales	Eggerthellaceae	Enterorhabdus	Enterorhabdus_u_s	0	1e-05	0	0	0	0	580024	k__Bacteria(2);p__Actinobacteria(201174);c__Coriobacteriia(84998);o__Eggerthellales(1643822);f__Eggerthellaceae(1643826);g__Enterorhabdus(580024);s__Enterorhabdus_u_s(580024);
Erysipelotrichaceae_u_s	Bacteria	Firmicutes	Erysipelotrichia	Erysipelotrichales	Erysipelotrichaceae	Erysipelotrichaceae_u_g	Erysipelotrichaceae_u_s	0	1e-05	0	0	0	0	128827	k__Bacteria(2);p__Firmicutes(1239);c__Erysipelotrichia(526524);o__Erysipelotrichales(526525);f__Erysipelotrichaceae(128827);g__Erysipelotrichaceae_u_g(128827);s__Erysipelotrichaceae_u_s(128827);
Escherichia coli	Bacteria	Proteobacteria	Gammaproteobacteria	Enterobacterales	Enterobacteriaceae	Escherichia	Escherichia coli	0	0	0	0	0	0	562	k__Bacteria(2);p__Proteobacteria(1224);c__Gammaproteobacteria(1236);o__Enterobacterales(91347);f__Enterobacteriaceae(543);g__Escherichia(561);s__Escherichia coli(562);
Agathobaculum desmolans	Bacteria	Firmicutes	Clostridia	Clostridiales	Ruminococcaceae	Agathobaculum	Agathobaculum desmolans	0	4e-05	0	0	0	0	39484	k__Bacteria(2);p__Firmicutes(1239);c__Clostridia(186801);o__Clostridiales(186802);f__Ruminococcaceae(541000);g__Agathobaculum(2048137);s__Agathobaculum desmolans(39484);
Lachnospira eligens	Bacteria	Firmicutes	Clostridia	Clostridiales	Lachnospiraceae	Lachnospira	Lachnospira eligens	0	0	0	0.03285	0	0	39485	k__Bacteria(2);p__Firmicutes(1239);c__Clostridia(186801);o__Clostridiales(186802);f__Lachnospiraceae(186803);g__Lachnospira(28050);s__Lachnospira eligens(39485);
Eubacterium plexicaudatum	Bacteria	Firmicutes	Clostridia	Clostridiales	Eubacteriaceae	Eubacterium	Eubacterium plexicaudatum	0	0.00018	0	0	0	0	97253	k__Bacteria(2);p__Firmicutes(1239);c__Clostridia(186801);o__Clostridiales(186802);f__Eubacteriaceae(186806);g__Eubacterium(1730);s__Eubacterium plexicaudatum(97253);
Eubacterium_u_s	Bacteria	Firmicutes	Clostridia	Clostridiales	Eubacteriaceae	Eubacterium	Eubacterium_u_s	0	0.00024	0	0	0	0	1730	k__Bacteria(2);p__Firmicutes(1239);c__Clostridia(186801);o__Clostridiales(186802);f__Eubacteriaceae(186806);g__Eubacterium(1730);s__Eubacterium_u_s(1730);
Eubacterium ventriosum	Bacteria	Firmicutes	Clostridia	Clostridiales	Eubacteriaceae	Eubacterium	Eubacterium ventriosum	0	2e-05	0	0	0	0	39496	k__Bacteria(2);p__Firmicutes(1239);c__Clostridia(186801);o__Clostridiales(186802);f__Eubacteriaceae(186806);g__Eubacterium(1730);s__Eubacterium ventriosum(39496);
Evtepia gabavorous	Bacteria	Firmicutes	Clostridia	Clostridiales	Clostridiales_u_f	Evtepia	Evtepia gabavorous	0	2e-05	0	0.02358	0	0	2211183	k__Bacteria(2);p__Firmicutes(1239);c__Clostridia(186801);o__Clostridiales(186802);f__Clostridiales_u_f(186802);g__Evtepia(2211178);s__Evtepia gabavorous(2211183);
Faecalibacterium prausnitzii	Bacteria	Firmicutes	Clostridia	Clostridiales	Ruminococcaceae	Faecalibacterium	Faecalibacterium prausnitzii	0	0	0	0.12342	0	0	853	k__Bacteria(2);p__Firmicutes(1239);c__Clostridia(186801);o__Clostridiales(186802);f__Ruminococcaceae(541000);g__Faecalibacterium(216851);s__Faecalibacterium prausnitzii(853);
Faecalibacterium_u_s	Bacteria	Firmicutes	Clostridia	Clostridiales	Ruminococcaceae	Faecalibacterium	Faecalibacterium_u_s	0	1e-05	0	0	0	0	216851	k__Bacteria(2);p__Firmicutes(1239);c__Clostridia(186801);o__Clostridiales(186802);f__Ruminococcaceae(541000);g__Faecalibacterium(216851);s__Faecalibacterium_u_s(216851);
Faecalibaculum rodentium	Bacteria	Firmicutes	Erysipelotrichia	Erysipelotrichales	Erysipelotrichaceae	Faecalibaculum	Faecalibaculum rodentium	0	0.01592	0	0	0	0	1702221	k__Bacteria(2);p__Firmicutes(1239);c__Erysipelotrichia(526524);o__Erysipelotrichales(526525);f__Erysipelotrichaceae(128827);g__Faecalibaculum(1729679);s__Faecalibaculum rodentium(1702221);
Firmicutes_u_s	Bacteria	Firmicutes	Firmicutes_u_c	Firmicutes_u_o	Firmicutes_u_f	Firmicutes_u_g	Firmicutes_u_s	0	0.00033	0	0.01489	0	0	1239	k__Bacteria(2);p__Firmicutes(1239);c__Firmicutes_u_c(1239);o__Firmicutes_u_o(1239);f__Firmicutes_u_f(1239);g__Firmicutes_u_g(1239);s__Firmicutes_u_s(1239);
Flavonifractor_u_s	Bacteria	Firmicutes	Clostridia	Clostridiales	Ruminococcaceae	Flavonifractor	Flavonifractor_u_s	0	3e-05	0	0	0	0	946234	k__Bacteria(2);p__Firmicutes(1239);c__Clostridia(186801);o__Clostridiales(186802);f__Ruminococcaceae(541000);g__Flavonifractor(946234);s__Flavonifractor_u_s(946234);
Flintibacter_u_s	Bacteria	Firmicutes	Clostridia	Clostridiales	Clostridiales_u_f	Flintibacter	Flintibacter_u_s	0	1e-05	0	0	0	0	1918454	k__Bacteria(2);p__Firmicutes(1239);c__Clostridia(186801);o__Clostridiales(186802);f__Clostridiales_u_f(186802);g__Flintibacter(1918454);s__Flintibacter_u_s(1918454);
Fusobacterium periodonticum	Bacteria	Fusobacteria	Fusobacteriia	Fusobacteriales	Fusobacteriaceae	Fusobacterium	Fusobacterium periodonticum	0.00124	0	0	0	0	0	860	k__Bacteria(2);p__Fusobacteria(32066);c__Fusobacteriia(203490);o__Fusobacteriales(203491);f__Fusobacteriaceae(203492);g__Fusobacterium(848);s__Fusobacterium periodonticum(860);
Gemmiger formicilis	Bacteria	Firmicutes	Clostridia	Clostridiales	Ruminococcaceae	Gemmiger	Gemmiger formicilis	0	0	0	0.04385	0	0	745368	k__Bacteria(2);p__Firmicutes(1239);c__Clostridia(186801);o__Clostridiales(186802);f__Ruminococcaceae(541000);g__Gemmiger(204475);s__Gemmiger formicilis(745368);
Gemmiger_u_s	Bacteria	Firmicutes	Clostridia	Clostridiales	Ruminococcaceae	Gemmiger	Gemmiger_u_s	0	2e-05	0	0	0	0	204475	k__Bacteria(2);p__Firmicutes(1239);c__Clostridia(186801);o__Clostridiales(186802);f__Ruminococcaceae(541000);g__Gemmiger(204475);s__Gemmiger_u_s(204475);
Gordonibacter pamelaeae	Bacteria	Actinobacteria	Coriobacteriia	Eggerthellales	Eggerthellaceae	Gordonibacter	Gordonibacter pamelaeae	0	0	0	0	0	0	471189	k__Bacteria(2);p__Actinobacteria(201174);c__Coriobacteriia(84998);o__Eggerthellales(1643822);f__Eggerthellaceae(1643826);g__Gordonibacter(644652);s__Gordonibacter pamelaeae(471189);
Intestinimonas butyriciproducens	Bacteria	Firmicutes	Clostridia	Clostridiales	Clostridiales_u_f	Intestinimonas	Intestinimonas butyriciproducens	0	3e-05	0	0	0	0	1297617	k__Bacteria(2);p__Firmicutes(1239);c__Clostridia(186801);o__Clostridiales(186802);f__Clostridiales_u_f(186802);g__Intestinimonas(1392389);s__Intestinimonas butyriciproducens(1297617);
Intestinimonas massiliensis	Bacteria	Firmicutes	Clostridia	Clostridiales	Clostridiales_u_f	Intestinimonas	Intestinimonas massiliensis	0	3e-05	0	0	0	0	1673721	k__Bacteria(2);p__Firmicutes(1239);c__Clostridia(186801);o__Clostridiales(186802);f__Clostridiales_u_f(186802);g__Intestinimonas(1392389);s__Intestinimonas massiliensis(1673721);
Intestinimonas timonensis	Bacteria	Firmicutes	Clostridia	Clostridiales	Clostridiales_u_f	Intestinimonas	Intestinimonas timonensis	0	3e-05	0	0	0	0	1689270	k__Bacteria(2);p__Firmicutes(1239);c__Clostridia(186801);o__Clostridiales(186802);f__Clostridiales_u_f(186802);g__Intestinimonas(1392389);s__Intestinimonas timonensis(1689270);
Lachnoclostridium_u_s	Bacteria	Firmicutes	Clostridia	Clostridiales	Lachnospiraceae	Lachnoclostridium	Lachnoclostridium_u_s	0	4e-05	0	0	0	0	1506553	k__Bacteria(2);p__Firmicutes(1239);c__Clostridia(186801);o__Clostridiales(186802);f__Lachnospiraceae(186803);g__Lachnoclostridium(1506553);s__Lachnoclostridium_u_s(1506553);
Oliverpabstia intestinalis	Bacteria	Firmicutes	Clostridia	Clostridiales	Lachnospiraceae	Oliverpabstia	Oliverpabstia intestinalis	0	3e-05	0	0	0	0	2606633	k__Bacteria(2);p__Firmicutes(1239);c__Clostridia(186801);o__Clostridiales(186802);f__Lachnospiraceae(186803);g__Oliverpabstia(2815777);s__Oliverpabstia intestinalis(2606633);
Bilifractor porci	Bacteria	Firmicutes	Clostridia	Clostridiales	Lachnospiraceae	Bilifractor	Bilifractor porci	0	1e-05	0	0	0	0	2606636	k__Bacteria(2);p__Firmicutes(1239);c__Clostridia(186801);o__Clostridiales(186802);f__Lachnospiraceae(186803);g__Bilifractor(2815776);s__Bilifractor porci(2606636);
Lactobacillales_u_s	Bacteria	Firmicutes	Bacilli	Lactobacillales	Lactobacillales_u_f	Lactobacillales_u_g	Lactobacillales_u_s	0.00245	0.23406	0	0	0	0	186826	k__Bacteria(2);p__Firmicutes(1239);c__Bacilli(91061);o__Lactobacillales(186826);f__Lactobacillales_u_f(186826);g__Lactobacillales_u_g(186826);s__Lactobacillales_u_s(186826);
Ligilactobacillus animalis	Bacteria	Firmicutes	Bacilli	Lactobacillales	Lactobacillaceae	Ligilactobacillus	Ligilactobacillus animalis	0	0.00039	0	0	0	0	1605	k__Bacteria(2);p__Firmicutes(1239);c__Bacilli(91061);o__Lactobacillales(186826);f__Lactobacillaceae(33958);g__Ligilactobacillus(2767887);s__Ligilactobacillus animalis(1605);
Lactobacillus_u_s	Bacteria	Firmicutes	Bacilli	Lactobacillales	Lactobacillaceae	Lactobacillus	Lactobacillus_u_s	0.01383	0.24223	0.10974	0.00911	0	0	1578	k__Bacteria(2);p__Firmicutes(1239);c__Bacilli(91061);o__Lactobacillales(186826);f__Lactobacillaceae(33958);g__Lactobacillus(1578);s__Lactobacillus_u_s(1578);
Lactobacillus gasseri	Bacteria	Firmicutes	Bacilli	Lactobacillales	Lactobacillaceae	Lactobacillus	Lactobacillus gasseri	0	0.00011	0	0	0	0	1596	k__Bacteria(2);p__Firmicutes(1239);c__Bacilli(91061);o__Lactobacillales(186826);f__Lactobacillaceae(33958);g__Lactobacillus(1578);s__Lactobacillus gasseri(1596);
Lactobacillus intestinalis	Bacteria	Firmicutes	Bacilli	Lactobacillales	Lactobacillaceae	Lactobacillus	Lactobacillus intestinalis	0	0.0643	0	0	0	0	151781	k__Bacteria(2);p__Firmicutes(1239);c__Bacilli(91061);o__Lactobacillales(186826);f__Lactobacillaceae(33958);g__Lactobacillus(1578);s__Lactobacillus intestinalis(151781);
Lactobacillus johnsonii	Bacteria	Firmicutes	Bacilli	Lactobacillales	Lactobacillaceae	Lactobacillus	Lactobacillus johnsonii	0.00811	0.03164	0	0	0	0	33959	k__Bacteria(2);p__Firmicutes(1239);c__Bacilli(91061);o__Lactobacillales(186826);f__Lactobacillaceae(33958);g__Lactobacillus(1578);s__Lactobacillus johnsonii(33959);
Ligilactobacillus murinus	Bacteria	Firmicutes	Bacilli	Lactobacillales	Lactobacillaceae	Ligilactobacillus	Ligilactobacillus murinus	0.06538	0.12576	0.38465	0	0	0	1622	k__Bacteria(2);p__Firmicutes(1239);c__Bacilli(91061);o__Lactobacillales(186826);f__Lactobacillaceae(33958);g__Ligilactobacillus(2767887);s__Ligilactobacillus murinus(1622);
Limosilactobacillus reuteri	Bacteria	Firmicutes	Bacilli	Lactobacillales	Lactobacillaceae	Limosilactobacillus	Limosilactobacillus reuteri	0.0025	0.03198	0.04926	0.01313	0	0	1598	k__Bacteria(2);p__Firmicutes(1239);c__Bacilli(91061);o__Lactobacillales(186826);f__Lactobacillaceae(33958);g__Limosilactobacillus(2742598);s__Limosilactobacillus reuteri(1598);
Lactobacillus taiwanensis	Bacteria	Firmicutes	Bacilli	Lactobacillales	Lactobacillaceae	Lactobacillus	Lactobacillus taiwanensis	0	0.0006	0	0	0	0	508451	k__Bacteria(2);p__Firmicutes(1239);c__Bacilli(91061);o__Lactobacillales(186826);f__Lactobacillaceae(33958);g__Lactobacillus(1578);s__Lactobacillus taiwanensis(508451);
Limosilactobacillus vaginalis	Bacteria	Firmicutes	Bacilli	Lactobacillales	Lactobacillaceae	Limosilactobacillus	Limosilactobacillus vaginalis	0	0.00399	0	0	0	0	1633	k__Bacteria(2);p__Firmicutes(1239);c__Bacilli(91061);o__Lactobacillales(186826);f__Lactobacillaceae(33958);g__Limosilactobacillus(2742598);s__Limosilactobacillus vaginalis(1633);
Lawsonibacter asaccharolyticus	Bacteria	Firmicutes	Clostridia	Clostridiales	Clostridiales_u_f	Lawsonibacter	Lawsonibacter asaccharolyticus	0	6e-05	0	0	0	0	2108523	k__Bacteria(2);p__Firmicutes(1239);c__Clostridia(186801);o__Clostridiales(186802);f__Clostridiales_u_f(186802);g__Lawsonibacter(2172004);s__Lawsonibacter asaccharolyticus(2108523);
Marvinbryantia formatexigens	Bacteria	Firmicutes	Clostridia	Clostridiales	Lachnospiraceae	Marvinbryantia	Marvinbryantia formatexigens	0	3e-05	0	0	0	0	168384	k__Bacteria(2);p__Firmicutes(1239);c__Clostridia(186801);o__Clostridiales(186802);f__Lachnospiraceae(186803);g__Marvinbryantia(248744);s__Marvinbryantia formatexigens(168384);
Massilicoli timonensis	Bacteria	Firmicutes	Erysipelotrichia	Erysipelotrichales	Erysipelotrichaceae	Massilicoli	Massilicoli timonensis	0	1e-05	0	0	0	0	2015901	k__Bacteria(2);p__Firmicutes(1239);c__Erysipelotrichia(526524);o__Erysipelotrichales(526525);f__Erysipelotrichaceae(128827);g__Massilicoli(2683202);s__Massilicoli timonensis(2015901);
Massilimaliae massiliensis	Bacteria	Firmicutes	Clostridia	Clostridiales	Ruminococcaceae	Massilimaliae	Massilimaliae massiliensis	0	2e-05	0	0	0	0	1852384	k__Bacteria(2);p__Firmicutes(1239);c__Clostridia(186801);o__Clostridiales(186802);f__Ruminococcaceae(541000);g__Massilimaliae(1987010);s__Massilimaliae massiliensis(1852384);
Massilimaliae timonensis	Bacteria	Firmicutes	Clostridia	Clostridiales	Ruminococcaceae	Massilimaliae	Massilimaliae timonensis	0	0.00114	0	0	0	0	1987501	k__Bacteria(2);p__Firmicutes(1239);c__Clostridia(186801);o__Clostridiales(186802);f__Ruminococcaceae(541000);g__Massilimaliae(1987010);s__Massilimaliae timonensis(1987501);
Merdimonas faecis	Bacteria	Firmicutes	Clostridia	Clostridiales	Lachnospiraceae	Merdimonas	Merdimonas faecis	0	1e-05	0	0	0	0	1653435	k__Bacteria(2);p__Firmicutes(1239);c__Clostridia(186801);o__Clostridiales(186802);f__Lachnospiraceae(186803);g__Merdimonas(2023266);s__Merdimonas faecis(1653435);
Massilistercora timonensis	Bacteria	Firmicutes	Clostridia	Clostridiales	Clostridiales_u_f	Massilistercora	Massilistercora timonensis	0	5e-05	0	0	0	0	2086584	k__Bacteria(2);p__Firmicutes(1239);c__Clostridia(186801);o__Clostridiales(186802);f__Clostridiales_u_f(186802);g__Massilistercora(2717089);s__Massilistercora timonensis(2086584);
Mucispirillum schaedleri	Bacteria	Deferribacteres	Deferribacteres	Deferribacterales	Deferribacteraceae	Mucispirillum	Mucispirillum schaedleri	0	0.00054	0	0	0	0	248039	k__Bacteria(2);p__Deferribacteres(200930);c__Deferribacteres(68337);o__Deferribacterales(191393);f__Deferribacteraceae(191394);g__Mucispirillum(248038);s__Mucispirillum schaedleri(248039);
Heminiphilus faecis	Bacteria	Bacteroidetes	Bacteroidia	Bacteroidales	Muribaculaceae	Heminiphilus	Heminiphilus faecis	0	0.00012	0	0	0	0	2601703	k__Bacteria(2);p__Bacteroidetes(976);c__Bacteroidia(200643);o__Bacteroidales(171549);f__Muribaculaceae(2005473);g__Heminiphilus(2814934);s__Heminiphilus faecis(2601703);
Sodaliphilus pleomorphus	Bacteria	Bacteroidetes	Bacteroidia	Bacteroidales	Muribaculaceae	Sodaliphilus	Sodaliphilus pleomorphus	0	1e-05	0	0	0	0	2606626	k__Bacteria(2);p__Bacteroidetes(976);c__Bacteroidia(200643);o__Bacteroidales(171549);f__Muribaculaceae(2005473);g__Sodaliphilus(2815786);s__Sodaliphilus pleomorphus(2606626);
Muribaculaceae_u_s	Bacteria	Bacteroidetes	Bacteroidia	Bacteroidales	Muribaculaceae	Muribaculaceae_u_g	Muribaculaceae_u_s	0	0.07605	0	0	0	0	2005473	k__Bacteria(2);p__Bacteroidetes(976);c__Bacteroidia(200643);o__Bacteroidales(171549);f__Muribaculaceae(2005473);g__Muribaculaceae_u_g(2005473);s__Muribaculaceae_u_s(2005473);
Muribaculum intestinale	Bacteria	Bacteroidetes	Bacteroidia	Bacteroidales	Muribaculaceae	Muribaculum	Muribaculum intestinale	0	0.00485	0	0	0	0	1796646	k__Bacteria(2);p__Bacteroidetes(976);c__Bacteroidia(200643);o__Bacteroidales(171549);f__Muribaculaceae(2005473);g__Muribaculum(1918540);s__Muribaculum intestinale(1796646);
Muribaculum_u_s	Bacteria	Bacteroidetes	Bacteroidia	Bacteroidales	Muribaculaceae	Muribaculum	Muribaculum_u_s	0	0.0066	0	0	0	0	1918540	k__Bacteria(2);p__Bacteroidetes(976);c__Bacteroidia(200643);o__Bacteroidales(171549);f__Muribaculaceae(2005473);g__Muribaculum(1918540);s__Muribaculum_u_s(1918540);
Negativibacillus massiliensis	Bacteria	Firmicutes	Clostridia	Clostridiales	Ruminococcaceae	Negativibacillus	Negativibacillus massiliensis	0	0	0	0	0	0	1871035	k__Bacteria(2);p__Firmicutes(1239);c__Clostridia(186801);o__Clostridiales(186802);f__Ruminococcaceae(541000);g__Negativibacillus(1980693);s__Negativibacillus massiliensis(1871035);
Oscillibacter_u_s	Bacteria	Firmicutes	Clostridia	Clostridiales	Oscillospiraceae	Oscillibacter	Oscillibacter_u_s	0	0.0004	0	0	0	0	459786	k__Bacteria(2);p__Firmicutes(1239);c__Clostridia(186801);o__Clostridiales(186802);f__Oscillospiraceae(216572);g__Oscillibacter(459786);s__Oscillibacter_u_s(459786);
Oscillospiraceae_u_s	Bacteria	Firmicutes	Clostridia	Clostridiales	Oscillospiraceae	Oscillospiraceae_u_g	Oscillospiraceae_u_s	0	1e-05	0	0	0	0	216572	k__Bacteria(2);p__Firmicutes(1239);c__Clostridia(186801);o__Clostridiales(186802);f__Oscillospiraceae(216572);g__Oscillospiraceae_u_g(216572);s__Oscillospiraceae_u_s(216572);
Parabacteroides distasonis	Bacteria	Bacteroidetes	Bacteroidia	Bacteroidales	Tannerellaceae	Parabacteroides	Parabacteroides distasonis	0	7e-05	0	0	0	0	823	k__Bacteria(2);p__Bacteroidetes(976);c__Bacteroidia(200643);o__Bacteroidales(171549);f__Tannerellaceae(2005525);g__Parabacteroides(375288);s__Parabacteroides distasonis(823);
Parabacteroides goldsteinii	Bacteria	Bacteroidetes	Bacteroidia	Bacteroidales	Tannerellaceae	Parabacteroides	Parabacteroides goldsteinii	0	0.00333	0	0	0	0	328812	k__Bacteria(2);p__Bacteroidetes(976);c__Bacteroidia(200643);o__Bacteroidales(171549);f__Tannerellaceae(2005525);g__Parabacteroides(375288);s__Parabacteroides goldsteinii(328812);
Paramuribaculum intestinale	Bacteria	Bacteroidetes	Bacteroidia	Bacteroidales	Muribaculaceae	Paramuribaculum	Paramuribaculum intestinale	0	0.00318	0	0	0	0	2094151	k__Bacteria(2);p__Bacteroidetes(976);c__Bacteroidia(200643);o__Bacteroidales(171549);f__Muribaculaceae(2005473);g__Paramuribaculum(2518497);s__Paramuribaculum intestinale(2094151);
Parasutterella excrementihominis	Bacteria	Proteobacteria	Betaproteobacteria	Burkholderiales	Sutterellaceae	Parasutterella	Parasutterella excrementihominis	0	0.00426	0	0	0	0	487175	k__Bacteria(2);p__Proteobacteria(1224);c__Betaproteobacteria(28216);o__Burkholderiales(80840);f__Sutterellaceae(995019);g__Parasutterella(577310);s__Parasutterella excrementihominis(487175);
Adlercreutzia caecicola	Bacteria	Actinobacteria	Coriobacteriia	Eggerthellales	Eggerthellaceae	Adlercreutzia	Adlercreutzia caecicola	0	0.0001	0	0	0	0	747645	k__Bacteria(2);p__Actinobacteria(201174);c__Coriobacteriia(84998);o__Eggerthellales(1643822);f__Eggerthellaceae(1643826);g__Adlercreutzia(447020);s__Adlercreutzia caecicola(747645);
Clostridioides difficile	Bacteria	Firmicutes	Clostridia	Clostridiales	Peptostreptococcaceae	Clostridioides	Clostridioides difficile	0	0.00025	0	0	0	0	1496	k__Bacteria(2);p__Firmicutes(1239);c__Clostridia(186801);o__Clostridiales(186802);f__Peptostreptococcaceae(186804);g__Clostridioides(1870884);s__Clostridioides difficile(1496);
Phascolarctobacterium faecium	Bacteria	Firmicutes	Negativicutes	Acidaminococcales	Acidaminococcaceae	Phascolarctobacterium	Phascolarctobacterium faecium	0	0	0	0.02297	0	0	33025	k__Bacteria(2);p__Firmicutes(1239);c__Negativicutes(909932);o__Acidaminococcales(1843488);f__Acidaminococcaceae(909930);g__Phascolarctobacterium(33024);s__Phascolarctobacterium faecium(33025);
Porphyromonas_u_s	Bacteria	Bacteroidetes	Bacteroidia	Bacteroidales	Porphyromonadaceae	Porphyromonas	Porphyromonas_u_s	0	0	0	0	0	0	836	k__Bacteria(2);p__Bacteroidetes(976);c__Bacteroidia(200643);o__Bacteroidales(171549);f__Porphyromonadaceae(171551);g__Porphyromonas(836);s__Porphyromonas_u_s(836);
Prevotella_u_s	Bacteria	Bacteroidetes	Bacteroidia	Bacteroidales	Prevotellaceae	Prevotella	Prevotella_u_s	0	3e-05	0	0	0	0	838	k__Bacteria(2);p__Bacteroidetes(976);c__Bacteroidia(200643);o__Bacteroidales(171549);f__Prevotellaceae(171552);g__Prevotella(838);s__Prevotella_u_s(838);
Propionibacteriaceae_u_s	Bacteria	Actinobacteria	Actinomycetia	Propionibacteriales	Propionibacteriaceae	Propionibacteriaceae_u_g	Propionibacteriaceae_u_s	0	0.0001	0	0.07978	0	0.93283	31957	k__Bacteria(2);p__Actinobacteria(201174);c__Actinomycetia(1760);o__Propionibacteriales(85009);f__Propionibacteriaceae(31957);g__Propionibacteriaceae_u_g(31957);s__Propionibacteriaceae_u_s(31957);
Cutibacterium acnes	Bacteria	Actinobacteria	Actinomycetia	Propionibacteriales	Propionibacteriaceae	Cutibacterium	Cutibacterium acnes	0.43564	0	0	0	0	0	1747	k__Bacteria(2);p__Actinobacteria(201174);c__Actinomycetia(1760);o__Propionibacteriales(85009);f__Propionibacteriaceae(31957);g__Cutibacterium(1912216);s__Cutibacterium acnes(1747);
Propionibacterium_u_s	Bacteria	Actinobacteria	Actinomycetia	Propionibacteriales	Propionibacteriaceae	Propionibacterium	Propionibacterium_u_s	0.43825	0	0.33654	0	0.88567	0	1743	k__Bacteria(2);p__Actinobacteria(201174);c__Actinomycetia(1760);o__Propionibacteriales(85009);f__Propionibacteriaceae(31957);g__Propionibacterium(1743);s__Propionibacterium_u_s(1743);
Pseudoflavonifractor capillosus	Bacteria	Firmicutes	Clostridia	Clostridiales	Ruminococcaceae	Pseudoflavonifractor	Pseudoflavonifractor capillosus	0	2e-05	0	0	0	0	106588	k__Bacteria(2);p__Firmicutes(1239);c__Clostridia(186801);o__Clostridiales(186802);f__Ruminococcaceae(541000);g__Pseudoflavonifractor(1017280);s__Pseudoflavonifractor capillosus(106588);
Pseudoflavonifractor_u_s	Bacteria	Firmicutes	Clostridia	Clostridiales	Ruminococcaceae	Pseudoflavonifractor	Pseudoflavonifractor_u_s	0	0.0001	0	0	0	0	1017280	k__Bacteria(2);p__Firmicutes(1239);c__Clostridia(186801);o__Clostridiales(186802);f__Ruminococcaceae(541000);g__Pseudoflavonifractor(1017280);s__Pseudoflavonifractor_u_s(1017280);
Romboutsia hominis	Bacteria	Firmicutes	Clostridia	Clostridiales	Peptostreptococcaceae	Romboutsia	Romboutsia hominis	0	9e-05	0	0	0	0	1507512	k__Bacteria(2);p__Firmicutes(1239);c__Clostridia(186801);o__Clostridiales(186802);f__Peptostreptococcaceae(186804);g__Romboutsia(1501226);s__Romboutsia hominis(1507512);
Romboutsia timonensis	Bacteria	Firmicutes	Clostridia	Clostridiales	Peptostreptococcaceae	Romboutsia	Romboutsia timonensis	0	0.0015	0	0	0	0	1776391	k__Bacteria(2);p__Firmicutes(1239);c__Clostridia(186801);o__Clostridiales(186802);f__Peptostreptococcaceae(186804);g__Romboutsia(1501226);s__Romboutsia timonensis(1776391);
Roseburia_u_s	Bacteria	Firmicutes	Clostridia	Clostridiales	Lachnospiraceae	Roseburia	Roseburia_u_s	0	0.00033	0	0	0	0	841	k__Bacteria(2);p__Firmicutes(1239);c__Clostridia(186801);o__Clostridiales(186802);f__Lachnospiraceae(186803);g__Roseburia(841);s__Roseburia_u_s(841);
Rothia_u_s	Bacteria	Actinobacteria	Actinomycetia	Micrococcales	Micrococcaceae	Rothia	Rothia_u_s	0	0	0	0	0	0	32207	k__Bacteria(2);p__Actinobacteria(201174);c__Actinomycetia(1760);o__Micrococcales(85006);f__Micrococcaceae(1268);g__Rothia(32207);s__Rothia_u_s(32207);
Rothia nasimurium	Bacteria	Actinobacteria	Actinomycetia	Micrococcales	Micrococcaceae	Rothia	Rothia nasimurium	0	1e-05	0	0	0	0	85336	k__Bacteria(2);p__Actinobacteria(201174);c__Actinomycetia(1760);o__Micrococcales(85006);f__Micrococcaceae(1268);g__Rothia(32207);s__Rothia nasimurium(85336);
Ruminococcus bromii	Bacteria	Firmicutes	Clostridia	Clostridiales	Ruminococcaceae	Ruminococcus	Ruminococcus bromii	0	2e-05	0	0	0	0	40518	k__Bacteria(2);p__Firmicutes(1239);c__Clostridia(186801);o__Clostridiales(186802);f__Ruminococcaceae(541000);g__Ruminococcus(1263);s__Ruminococcus bromii(40518);
Ruminococcus flavefaciens	Bacteria	Firmicutes	Clostridia	Clostridiales	Ruminococcaceae	Ruminococcus	Ruminococcus flavefaciens	0	1e-05	0	0	0	0	1265	k__Bacteria(2);p__Firmicutes(1239);c__Clostridia(186801);o__Clostridiales(186802);f__Ruminococcaceae(541000);g__Ruminococcus(1263);s__Ruminococcus flavefaciens(1265);
Ruminococcus_u_s	Bacteria	Firmicutes	Clostridia	Clostridiales	Ruminococcaceae	Ruminococcus	Ruminococcus_u_s	0	3e-05	0	0.05615	0	0	1263	k__Bacteria(2);p__Firmicutes(1239);c__Clostridia(186801);o__Clostridiales(186802);f__Ruminococcaceae(541000);g__Ruminococcus(1263);s__Ruminococcus_u_s(1263);
[Ruminococcus] torques	Bacteria	Firmicutes	Clostridia	Clostridiales	Lachnospiraceae	Mediterraneibacter	[Ruminococcus] torques	0	0	0	0.01403	0	0	33039	k__Bacteria(2);p__Firmicutes(1239);c__Clostridia(186801);o__Clostridiales(186802);f__Lachnospiraceae(186803);g__Mediterraneibacter(2316020);s__[Ruminococcus] torques(33039);
Salmonella enterica	Bacteria	Proteobacteria	Gammaproteobacteria	Enterobacterales	Enterobacteriaceae	Salmonella	Salmonella enterica	0	0	0	0	0.11433	0.01617	28901	k__Bacteria(2);p__Proteobacteria(1224);c__Gammaproteobacteria(1236);o__Enterobacterales(91347);f__Enterobacteriaceae(543);g__Salmonella(590);s__Salmonella enterica(28901);
Staphylococcus_u_s	Bacteria	Firmicutes	Bacilli	Bacillales	Staphylococcaceae	Staphylococcus	Staphylococcus_u_s	0	1e-05	0	0	0	0	1279	k__Bacteria(2);p__Firmicutes(1239);c__Bacilli(91061);o__Bacillales(1385);f__Staphylococcaceae(90964);g__Staphylococcus(1279);s__Staphylococcus_u_s(1279);
Staphylococcus xylosus	Bacteria	Firmicutes	Bacilli	Bacillales	Staphylococcaceae	Staphylococcus	Staphylococcus xylosus	0	1e-05	0	0	0	0	1288	k__Bacteria(2);p__Firmicutes(1239);c__Bacilli(91061);o__Bacillales(1385);f__Staphylococcaceae(90964);g__Staphylococcus(1279);s__Staphylococcus xylosus(1288);
Streptococcus azizii	Bacteria	Firmicutes	Bacilli	Lactobacillales	Streptococcaceae	Streptococcus	Streptococcus azizii	0	0.00069	0	0	0	0	1579424	k__Bacteria(2);p__Firmicutes(1239);c__Bacilli(91061);o__Lactobacillales(186826);f__Streptococcaceae(1300);g__Streptococcus(1301);s__Streptococcus azizii(1579424);
Streptococcus pneumoniae	Bacteria	Firmicutes	Bacilli	Lactobacillales	Streptococcaceae	Streptococcus	Streptococcus pneumoniae	0	0.0001	0	0	0	0	1313	k__Bacteria(2);p__Firmicutes(1239);c__Bacilli(91061);o__Lactobacillales(186826);f__Streptococcaceae(1300);g__Streptococcus(1301);s__Streptococcus pneumoniae(1313);
Streptococcus_u_s	Bacteria	Firmicutes	Bacilli	Lactobacillales	Streptococcaceae	Streptococcus	Streptococcus_u_s	0	0.00072	0	0	0	0	1301	k__Bacteria(2);p__Firmicutes(1239);c__Bacilli(91061);o__Lactobacillales(186826);f__Streptococcaceae(1300);g__Streptococcus(1301);s__Streptococcus_u_s(1301);
Subdoligranulum_u_s	Bacteria	Firmicutes	Clostridia	Clostridiales	Ruminococcaceae	Subdoligranulum	Subdoligranulum_u_s	0	5e-05	0	0.07317	0	0	292632	k__Bacteria(2);p__Firmicutes(1239);c__Clostridia(186801);o__Clostridiales(186802);f__Ruminococcaceae(541000);g__Subdoligranulum(292632);s__Subdoligranulum_u_s(292632);
Sutterella wadsworthensis	Bacteria	Proteobacteria	Betaproteobacteria	Burkholderiales	Sutterellaceae	Sutterella	Sutterella wadsworthensis	0	0	0	0.01858	0	0	40545	k__Bacteria(2);p__Proteobacteria(1224);c__Betaproteobacteria(28216);o__Burkholderiales(80840);f__Sutterellaceae(995019);g__Sutterella(40544);s__Sutterella wadsworthensis(40545);
TM7 phylum sp. oral taxon 351	Bacteria	Candidatus Saccharibacteria	Candidatus Saccharibacteria_u_c	Candidatus Saccharibacteria_u_o	Candidatus Saccharibacteria_u_f	Candidatus Saccharibacteria_u_g	TM7 phylum sp. oral taxon 351	0	3e-05	0	0	0	0	713053	k__Bacteria(2);p__Candidatus Saccharibacteria(95818);c__Candidatus Saccharibacteria_u_c(95818);o__Candidatus Saccharibacteria_u_o(95818);f__Candidatus Saccharibacteria_u_f(95818);g__Candidatus Saccharibacteria_u_g(95818);s__TM7 phylum sp. oral taxon 351(713053);
Turicibacter_u_s	Bacteria	Firmicutes	Erysipelotrichia	Erysipelotrichales	Turicibacteraceae	Turicibacter	Turicibacter_u_s	0	0.00012	0	0	0	0	191303	k__Bacteria(2);p__Firmicutes(1239);c__Erysipelotrichia(526524);o__Erysipelotrichales(526525);f__Turicibacteraceae(2810281);g__Turicibacter(191303);s__Turicibacter_u_s(191303);
Tyzzerella_u_s	Bacteria	Firmicutes	Clostridia	Clostridiales	Lachnospiraceae	Tyzzerella	Tyzzerella_u_s	0	0	0	0	0	0	1506577	k__Bacteria(2);p__Firmicutes(1239);c__Clostridia(186801);o__Clostridiales(186802);f__Lachnospiraceae(186803);g__Tyzzerella(1506577);s__Tyzzerella_u_s(1506577);

## Sheet: ca-samples_BACT.TOTAL-Rat2
Name	Kingdom	Phylum	Class	Order	Family	Genus	Species	BAT_Rat2	WAT_Rat2	feces_Rat2	taPVAT_Rat2	aaPVAT_Rat2	mesPVAT_Rat2	Taxonomy Id	Taxonomy Lineage
Acetatifactor muris	Bacteria	Firmicutes	Clostridia	Clostridiales	Lachnospiraceae	Acetatifactor	Acetatifactor muris	0	0	0.00259	0	0	0	879566	k__Bacteria(2);p__Firmicutes(1239);c__Clostridia(186801);o__Clostridiales(186802);f__Lachnospiraceae(186803);g__Acetatifactor(1427378);s__Acetatifactor muris(879566);
Acetivibrio ethanolgignens	Bacteria	Firmicutes	Clostridia	Clostridiales	Ruminococcaceae	Acetivibrio	Acetivibrio ethanolgignens	0	0	0.00011	0	0	0	290052	k__Bacteria(2);p__Firmicutes(1239);c__Clostridia(186801);o__Clostridiales(186802);f__Ruminococcaceae(541000);g__Acetivibrio(35829);s__Acetivibrio ethanolgignens(290052);
Acutalibacter_u_s	Bacteria	Firmicutes	Clostridia	Clostridiales	Ruminococcaceae	Acutalibacter	Acutalibacter_u_s	0	0	0.00116	0	0	0	1918385	k__Bacteria(2);p__Firmicutes(1239);c__Clostridia(186801);o__Clostridiales(186802);f__Ruminococcaceae(541000);g__Acutalibacter(1918385);s__Acutalibacter_u_s(1918385);
Adlercreutzia equolifaciens	Bacteria	Actinobacteria	Coriobacteriia	Eggerthellales	Eggerthellaceae	Adlercreutzia	Adlercreutzia equolifaciens	0	0	0.00164	0	0	0	446660	k__Bacteria(2);p__Actinobacteria(201174);c__Coriobacteriia(84998);o__Eggerthellales(1643822);f__Eggerthellaceae(1643826);g__Adlercreutzia(447020);s__Adlercreutzia equolifaciens(446660);
Adlercreutzia muris	Bacteria	Actinobacteria	Coriobacteriia	Eggerthellales	Eggerthellaceae	Adlercreutzia	Adlercreutzia muris	0	0	5e-05	0	0	0	1796610	k__Bacteria(2);p__Actinobacteria(201174);c__Coriobacteriia(84998);o__Eggerthellales(1643822);f__Eggerthellaceae(1643826);g__Adlercreutzia(447020);s__Adlercreutzia muris(1796610);
Agathobacter ruminis	Bacteria	Firmicutes	Clostridia	Clostridiales	Lachnospiraceae	Agathobacter	Agathobacter ruminis	0	0	1e-05	0	0	0	1712665	k__Bacteria(2);p__Firmicutes(1239);c__Clostridia(186801);o__Clostridiales(186802);f__Lachnospiraceae(186803);g__Agathobacter(1766253);s__Agathobacter ruminis(1712665);
Akkermansia muciniphila	Bacteria	Verrucomicrobia	Verrucomicrobiae	Verrucomicrobiales	Akkermansiaceae	Akkermansia	Akkermansia muciniphila	0	0	0.04967	0	0	0	239935	k__Bacteria(2);p__Verrucomicrobia(74201);c__Verrucomicrobiae(203494);o__Verrucomicrobiales(48461);f__Akkermansiaceae(1647988);g__Akkermansia(239934);s__Akkermansia muciniphila(239935);
Akkermansia_u_s	Bacteria	Verrucomicrobia	Verrucomicrobiae	Verrucomicrobiales	Akkermansiaceae	Akkermansia	Akkermansia_u_s	0	0	0.0016	0	0	0	239934	k__Bacteria(2);p__Verrucomicrobia(74201);c__Verrucomicrobiae(203494);o__Verrucomicrobiales(48461);f__Akkermansiaceae(1647988);g__Akkermansia(239934);s__Akkermansia_u_s(239934);
Alistipes finegoldii	Bacteria	Bacteroidetes	Bacteroidia	Bacteroidales	Rikenellaceae	Alistipes	Alistipes finegoldii	0	0	0.00238	0	0	0	214856	k__Bacteria(2);p__Bacteroidetes(976);c__Bacteroidia(200643);o__Bacteroidales(171549);f__Rikenellaceae(171550);g__Alistipes(239759);s__Alistipes finegoldii(214856);
Alistipes putredinis	Bacteria	Bacteroidetes	Bacteroidia	Bacteroidales	Rikenellaceae	Alistipes	Alistipes putredinis	0	0	2e-05	0	0	0	28117	k__Bacteria(2);p__Bacteroidetes(976);c__Bacteroidia(200643);o__Bacteroidales(171549);f__Rikenellaceae(171550);g__Alistipes(239759);s__Alistipes putredinis(28117);
Alistipes senegalensis	Bacteria	Bacteroidetes	Bacteroidia	Bacteroidales	Rikenellaceae	Alistipes	Alistipes senegalensis	0	0	3e-05	0	0	0	1288121	k__Bacteria(2);p__Bacteroidetes(976);c__Bacteroidia(200643);o__Bacteroidales(171549);f__Rikenellaceae(171550);g__Alistipes(239759);s__Alistipes senegalensis(1288121);
Alistipes shahii	Bacteria	Bacteroidetes	Bacteroidia	Bacteroidales	Rikenellaceae	Alistipes	Alistipes shahii	0	0	1e-05	0	0	0	328814	k__Bacteria(2);p__Bacteroidetes(976);c__Bacteroidia(200643);o__Bacteroidales(171549);f__Rikenellaceae(171550);g__Alistipes(239759);s__Alistipes shahii(328814);
Alistipes communis	Bacteria	Bacteroidetes	Bacteroidia	Bacteroidales	Rikenellaceae	Alistipes	Alistipes communis	0	0	1e-05	0	0	0	2585118	k__Bacteria(2);p__Bacteroidetes(976);c__Bacteroidia(200643);o__Bacteroidales(171549);f__Rikenellaceae(171550);g__Alistipes(239759);s__Alistipes communis(2585118);
Alistipes dispar	Bacteria	Bacteroidetes	Bacteroidia	Bacteroidales	Rikenellaceae	Alistipes	Alistipes dispar	0	0	3e-05	0	0	0	2585119	k__Bacteria(2);p__Bacteroidetes(976);c__Bacteroidia(200643);o__Bacteroidales(171549);f__Rikenellaceae(171550);g__Alistipes(239759);s__Alistipes dispar(2585119);
Alistipes_u_s	Bacteria	Bacteroidetes	Bacteroidia	Bacteroidales	Rikenellaceae	Alistipes	Alistipes_u_s	0	0	0.00253	0	0	0	239759	k__Bacteria(2);p__Bacteroidetes(976);c__Bacteroidia(200643);o__Bacteroidales(171549);f__Rikenellaceae(171550);g__Alistipes(239759);s__Alistipes_u_s(239759);
Aminipila_u_s	Bacteria	Firmicutes	Clostridia	Clostridiales	Clostridiales Family XIII. Incertae Sedis	Aminipila	Aminipila_u_s	0	0	8e-05	0	0	0	2060094	k__Bacteria(2);p__Firmicutes(1239);c__Clostridia(186801);o__Clostridiales(186802);f__Clostridiales Family XIII. Incertae Sedis(543314);g__Aminipila(2060094);s__Aminipila_u_s(2060094);
Anaerofustis stercorihominis	Bacteria	Firmicutes	Clostridia	Clostridiales	Eubacteriaceae	Anaerofustis	Anaerofustis stercorihominis	0	0	4e-05	0	0	0	214853	k__Bacteria(2);p__Firmicutes(1239);c__Clostridia(186801);o__Clostridiales(186802);f__Eubacteriaceae(186806);g__Anaerofustis(264995);s__Anaerofustis stercorihominis(214853);
Anaeromassilibacillus_u_s	Bacteria	Firmicutes	Clostridia	Clostridiales	Ruminococcaceae	Anaeromassilibacillus	Anaeromassilibacillus_u_s	0	0	0.00012	0	0	0	1924093	k__Bacteria(2);p__Firmicutes(1239);c__Clostridia(186801);o__Clostridiales(186802);f__Ruminococcaceae(541000);g__Anaeromassilibacillus(1924093);s__Anaeromassilibacillus_u_s(1924093);
Anaerostipes_u_s	Bacteria	Firmicutes	Clostridia	Clostridiales	Lachnospiraceae	Anaerostipes	Anaerostipes_u_s	0	0	3e-05	0	0	0	207244	k__Bacteria(2);p__Firmicutes(1239);c__Clostridia(186801);o__Clostridiales(186802);f__Lachnospiraceae(186803);g__Anaerostipes(207244);s__Anaerostipes_u_s(207244);
Anaerotignum lactatifermentans	Bacteria	Firmicutes	Clostridia	Clostridiales	Lachnospiraceae	Anaerotignum	Anaerotignum lactatifermentans	0	0	5e-05	0	0	0	160404	k__Bacteria(2);p__Firmicutes(1239);c__Clostridia(186801);o__Clostridiales(186802);f__Lachnospiraceae(186803);g__Anaerotignum(2039240);s__Anaerotignum lactatifermentans(160404);
Anaerotruncus_u_s	Bacteria	Firmicutes	Clostridia	Clostridiales	Ruminococcaceae	Anaerotruncus	Anaerotruncus_u_s	0	0	0.0007	0	0	0	244127	k__Bacteria(2);p__Firmicutes(1239);c__Clostridia(186801);o__Clostridiales(186802);f__Ruminococcaceae(541000);g__Anaerotruncus(244127);s__Anaerotruncus_u_s(244127);
Angelakisella massiliensis	Bacteria	Firmicutes	Clostridia	Clostridiales	Ruminococcaceae	Angelakisella	Angelakisella massiliensis	0	0	4e-05	0	0	0	1871018	k__Bacteria(2);p__Firmicutes(1239);c__Clostridia(186801);o__Clostridiales(186802);f__Ruminococcaceae(541000);g__Angelakisella(1935176);s__Angelakisella massiliensis(1871018);
Asaccharospora irregularis	Bacteria	Firmicutes	Clostridia	Clostridiales	Peptostreptococcaceae	Asaccharospora	Asaccharospora irregularis	0	0	2e-05	0	0	0	29359	k__Bacteria(2);p__Firmicutes(1239);c__Clostridia(186801);o__Clostridiales(186802);f__Peptostreptococcaceae(186804);g__Asaccharospora(1505660);s__Asaccharospora irregularis(29359);
Actinobacteria_u_s	Bacteria	Actinobacteria	Actinobacteria_u_c	Actinobacteria_u_o	Actinobacteria_u_f	Actinobacteria_u_g	Actinobacteria_u_s	0	0	3e-05	0	0	0	201174	k__Bacteria(2);p__Actinobacteria(201174);c__Actinobacteria_u_c(201174);o__Actinobacteria_u_o(201174);f__Actinobacteria_u_f(201174);g__Actinobacteria_u_g(201174);s__Actinobacteria_u_s(201174);
Bacteroides_u_s	Bacteria	Bacteroidetes	Bacteroidia	Bacteroidales	Bacteroidaceae	Bacteroides	Bacteroides_u_s	0	0	0.0223	0	0	0	816	k__Bacteria(2);p__Bacteroidetes(976);c__Bacteroidia(200643);o__Bacteroidales(171549);f__Bacteroidaceae(815);g__Bacteroides(816);s__Bacteroides_u_s(816);
Bacteroides acidifaciens	Bacteria	Bacteroidetes	Bacteroidia	Bacteroidales	Bacteroidaceae	Bacteroides	Bacteroides acidifaciens	0	0	0.00882	0	0	0	85831	k__Bacteria(2);p__Bacteroidetes(976);c__Bacteroidia(200643);o__Bacteroidales(171549);f__Bacteroidaceae(815);g__Bacteroides(816);s__Bacteroides acidifaciens(85831);
Bacteroides caccae	Bacteria	Bacteroidetes	Bacteroidia	Bacteroidales	Bacteroidaceae	Bacteroides	Bacteroides caccae	0	0	0.00017	0	0	0	47678	k__Bacteria(2);p__Bacteroidetes(976);c__Bacteroidia(200643);o__Bacteroidales(171549);f__Bacteroidaceae(815);g__Bacteroides(816);s__Bacteroides caccae(47678);
Bacteroides caecimuri	Bacteria	Bacteroidetes	Bacteroidia	Bacteroidales	Bacteroidaceae	Bacteroides	Bacteroides caecimuri	0	0	0.00569	0	0	0	2516958	k__Bacteria(2);p__Bacteroidetes(976);c__Bacteroidia(200643);o__Bacteroidales(171549);f__Bacteroidaceae(815);g__Bacteroides(816);s__Bacteroides caecimuri(2516958);
Bacteroides caecimuris	Bacteria	Bacteroidetes	Bacteroidia	Bacteroidales	Bacteroidaceae	Bacteroides	Bacteroides caecimuris	0	0	0.00717	0	0	0	1796613	k__Bacteria(2);p__Bacteroidetes(976);c__Bacteroidia(200643);o__Bacteroidales(171549);f__Bacteroidaceae(815);g__Bacteroides(816);s__Bacteroides caecimuris(1796613);
Phocaeicola dorei	Bacteria	Bacteroidetes	Bacteroidia	Bacteroidales	Bacteroidales_u_f	Phocaeicola	Phocaeicola dorei	0	0	0.00171	0	0	0	357276	k__Bacteria(2);p__Bacteroidetes(976);c__Bacteroidia(200643);o__Bacteroidales(171549);f__Bacteroidales_u_f(171549);g__Phocaeicola(909656);s__Phocaeicola dorei(357276);
Bacteroides faecichinchillae	Bacteria	Bacteroidetes	Bacteroidia	Bacteroidales	Bacteroidaceae	Bacteroides	Bacteroides faecichinchillae	0	0	1e-05	0	0	0	871325	k__Bacteria(2);p__Bacteroidetes(976);c__Bacteroidia(200643);o__Bacteroidales(171549);f__Bacteroidaceae(815);g__Bacteroides(816);s__Bacteroides faecichinchillae(871325);
Bacteroides fragilis	Bacteria	Bacteroidetes	Bacteroidia	Bacteroidales	Bacteroidaceae	Bacteroides	Bacteroides fragilis	0	0	7e-05	0	0	0	817	k__Bacteria(2);p__Bacteroidetes(976);c__Bacteroidia(200643);o__Bacteroidales(171549);f__Bacteroidaceae(815);g__Bacteroides(816);s__Bacteroides fragilis(817);
Bacteroides intestinalis	Bacteria	Bacteroidetes	Bacteroidia	Bacteroidales	Bacteroidaceae	Bacteroides	Bacteroides intestinalis	0	0	0.00044	0	0	0	329854	k__Bacteria(2);p__Bacteroidetes(976);c__Bacteroidia(200643);o__Bacteroidales(171549);f__Bacteroidaceae(815);g__Bacteroides(816);s__Bacteroides intestinalis(329854);
Phocaeicola sartorii	Bacteria	Bacteroidetes	Bacteroidia	Bacteroidales	Bacteroidales_u_f	Phocaeicola	Phocaeicola sartorii	0	0	8e-05	0	0	0	671267	k__Bacteria(2);p__Bacteroidetes(976);c__Bacteroidia(200643);o__Bacteroidales(171549);f__Bacteroidales_u_f(171549);g__Phocaeicola(909656);s__Phocaeicola sartorii(671267);
Bacteroides uniformis	Bacteria	Bacteroidetes	Bacteroidia	Bacteroidales	Bacteroidaceae	Bacteroides	Bacteroides uniformis	0	0	0.00439	0	0	0	820	k__Bacteria(2);p__Bacteroidetes(976);c__Bacteroidia(200643);o__Bacteroidales(171549);f__Bacteroidaceae(815);g__Bacteroides(816);s__Bacteroides uniformis(820);
Phocaeicola vulgatus	Bacteria	Bacteroidetes	Bacteroidia	Bacteroidales	Bacteroidales_u_f	Phocaeicola	Phocaeicola vulgatus	0	0	0.00617	0	0	0	821	k__Bacteria(2);p__Bacteroidetes(976);c__Bacteroidia(200643);o__Bacteroidales(171549);f__Bacteroidales_u_f(171549);g__Phocaeicola(909656);s__Phocaeicola vulgatus(821);
Bariatricus massiliensis	Bacteria	Firmicutes	Clostridia	Clostridiales	Lachnospiraceae	Bariatricus	Bariatricus massiliensis	0	0	2e-05	0	0	0	1745713	k__Bacteria(2);p__Firmicutes(1239);c__Clostridia(186801);o__Clostridiales(186802);f__Lachnospiraceae(186803);g__Bariatricus(1924081);s__Bariatricus massiliensis(1745713);
Barnesiella_u_s	Bacteria	Bacteroidetes	Bacteroidia	Bacteroidales	Barnesiellaceae	Barnesiella	Barnesiella_u_s	0	0	0.0003	0	0	0	397864	k__Bacteria(2);p__Bacteroidetes(976);c__Bacteroidia(200643);o__Bacteroidales(171549);f__Barnesiellaceae(2005519);g__Barnesiella(397864);s__Barnesiella_u_s(397864);
Bifidobacterium adolescentis	Bacteria	Actinobacteria	Actinomycetia	Bifidobacteriales	Bifidobacteriaceae	Bifidobacterium	Bifidobacterium adolescentis	1	0	0	0	1	0	1680	k__Bacteria(2);p__Actinobacteria(201174);c__Actinomycetia(1760);o__Bifidobacteriales(85004);f__Bifidobacteriaceae(31953);g__Bifidobacterium(1678);s__Bifidobacterium adolescentis(1680);
Bifidobacterium animalis	Bacteria	Actinobacteria	Actinomycetia	Bifidobacteriales	Bifidobacteriaceae	Bifidobacterium	Bifidobacterium animalis	0	0	0.02573	0	0	0	28025	k__Bacteria(2);p__Actinobacteria(201174);c__Actinomycetia(1760);o__Bifidobacteriales(85004);f__Bifidobacteriaceae(31953);g__Bifidobacterium(1678);s__Bifidobacterium animalis(28025);
Bifidobacterium castoris	Bacteria	Actinobacteria	Actinomycetia	Bifidobacteriales	Bifidobacteriaceae	Bifidobacterium	Bifidobacterium castoris	0	0	4e-05	0	0	0	2306972	k__Bacteria(2);p__Actinobacteria(201174);c__Actinomycetia(1760);o__Bifidobacteriales(85004);f__Bifidobacteriaceae(31953);g__Bifidobacterium(1678);s__Bifidobacterium castoris(2306972);
Bifidobacterium criceti	Bacteria	Actinobacteria	Actinomycetia	Bifidobacteriales	Bifidobacteriaceae	Bifidobacterium	Bifidobacterium criceti	0	0	4e-05	0	0	0	1960969	k__Bacteria(2);p__Actinobacteria(201174);c__Actinomycetia(1760);o__Bifidobacteriales(85004);f__Bifidobacteriaceae(31953);g__Bifidobacterium(1678);s__Bifidobacterium criceti(1960969);
Bifidobacterium cuniculi	Bacteria	Actinobacteria	Actinomycetia	Bifidobacteriales	Bifidobacteriaceae	Bifidobacterium	Bifidobacterium cuniculi	0	0	3e-05	0	0	0	1688	k__Bacteria(2);p__Actinobacteria(201174);c__Actinomycetia(1760);o__Bifidobacteriales(85004);f__Bifidobacteriaceae(31953);g__Bifidobacterium(1678);s__Bifidobacterium cuniculi(1688);
Bifidobacterium pseudolongum	Bacteria	Actinobacteria	Actinomycetia	Bifidobacteriales	Bifidobacteriaceae	Bifidobacterium	Bifidobacterium pseudolongum	0	0	0.01287	0	0	0	1694	k__Bacteria(2);p__Actinobacteria(201174);c__Actinomycetia(1760);o__Bifidobacteriales(85004);f__Bifidobacteriaceae(31953);g__Bifidobacterium(1678);s__Bifidobacterium pseudolongum(1694);
Bifidobacterium_u_s	Bacteria	Actinobacteria	Actinomycetia	Bifidobacteriales	Bifidobacteriaceae	Bifidobacterium	Bifidobacterium_u_s	0	0	3e-05	0	0	0	1678	k__Bacteria(2);p__Actinobacteria(201174);c__Actinomycetia(1760);o__Bifidobacteriales(85004);f__Bifidobacteriaceae(31953);g__Bifidobacterium(1678);s__Bifidobacterium_u_s(1678);
Bittarella massiliensis	Bacteria	Firmicutes	Clostridia	Clostridiales	Ruminococcaceae	Bittarella	Bittarella massiliensis	0	0	2e-05	0	0	0	1720313	k__Bacteria(2);p__Firmicutes(1239);c__Clostridia(186801);o__Clostridiales(186802);f__Ruminococcaceae(541000);g__Bittarella(1929297);s__Bittarella massiliensis(1720313);
Blautia_u_s	Bacteria	Firmicutes	Clostridia	Clostridiales	Lachnospiraceae	Blautia	Blautia_u_s	0	0	0	0	0	0	572511	k__Bacteria(2);p__Firmicutes(1239);c__Clostridia(186801);o__Clostridiales(186802);f__Lachnospiraceae(186803);g__Blautia(572511);s__Blautia_u_s(572511);
Blautia argi	Bacteria	Firmicutes	Clostridia	Clostridiales	Lachnospiraceae	Blautia	Blautia argi	0	0	1e-05	0	0	0	1912897	k__Bacteria(2);p__Firmicutes(1239);c__Clostridia(186801);o__Clostridiales(186802);f__Lachnospiraceae(186803);g__Blautia(572511);s__Blautia argi(1912897);
Blautia wexlerae	Bacteria	Firmicutes	Clostridia	Clostridiales	Lachnospiraceae	Blautia	Blautia wexlerae	0	0	0.00014	0	0	0	418240	k__Bacteria(2);p__Firmicutes(1239);c__Clostridia(186801);o__Clostridiales(186802);f__Lachnospiraceae(186803);g__Blautia(572511);s__Blautia wexlerae(418240);
Burkholderiales_u_s	Bacteria	Proteobacteria	Betaproteobacteria	Burkholderiales	Burkholderiales_u_f	Burkholderiales_u_g	Burkholderiales_u_s	0	0	0.00226	0	0	0	80840	k__Bacteria(2);p__Proteobacteria(1224);c__Betaproteobacteria(28216);o__Burkholderiales(80840);f__Burkholderiales_u_f(80840);g__Burkholderiales_u_g(80840);s__Burkholderiales_u_s(80840);
Butyricicoccus porcorum	Bacteria	Firmicutes	Clostridia	Clostridiales	Clostridiaceae	Butyricicoccus	Butyricicoccus porcorum	0	0	2e-05	0	0	0	1945634	k__Bacteria(2);p__Firmicutes(1239);c__Clostridia(186801);o__Clostridiales(186802);f__Clostridiaceae(31979);g__Butyricicoccus(580596);s__Butyricicoccus porcorum(1945634);
Butyricicoccus pullicaecorum	Bacteria	Firmicutes	Clostridia	Clostridiales	Clostridiaceae	Butyricicoccus	Butyricicoccus pullicaecorum	0	0	3e-05	0	0	0	501571	k__Bacteria(2);p__Firmicutes(1239);c__Clostridia(186801);o__Clostridiales(186802);f__Clostridiaceae(31979);g__Butyricicoccus(580596);s__Butyricicoccus pullicaecorum(501571);
Butyricicoccus_u_s	Bacteria	Firmicutes	Clostridia	Clostridiales	Clostridiaceae	Butyricicoccus	Butyricicoccus_u_s	0	0	6e-05	0	0	0	580596	k__Bacteria(2);p__Firmicutes(1239);c__Clostridia(186801);o__Clostridiales(186802);f__Clostridiaceae(31979);g__Butyricicoccus(580596);s__Butyricicoccus_u_s(580596);
Christensenella timonensis	Bacteria	Firmicutes	Clostridia	Clostridiales	Christensenellaceae	Christensenella	Christensenella timonensis	0	0	1e-05	0	0	0	1816678	k__Bacteria(2);p__Firmicutes(1239);c__Clostridia(186801);o__Clostridiales(186802);f__Christensenellaceae(990719);g__Christensenella(990721);s__Christensenella timonensis(1816678);
Clostridia_u_s	Bacteria	Firmicutes	Clostridia	Clostridia_u_o	Clostridia_u_f	Clostridia_u_g	Clostridia_u_s	0	0	3e-05	0	0	0	186801	k__Bacteria(2);p__Firmicutes(1239);c__Clostridia(186801);o__Clostridia_u_o(186801);f__Clostridia_u_f(186801);g__Clostridia_u_g(186801);s__Clostridia_u_s(186801);
Clostridiales_u_s	Bacteria	Firmicutes	Clostridia	Clostridiales	Clostridiales_u_f	Clostridiales_u_g	Clostridiales_u_s	0	0	0.00048	0	0	0	186802	k__Bacteria(2);p__Firmicutes(1239);c__Clostridia(186801);o__Clostridiales(186802);f__Clostridiales_u_f(186802);g__Clostridiales_u_g(186802);s__Clostridiales_u_s(186802);
Lachnospiraceae_u_s	Bacteria	Firmicutes	Clostridia	Clostridiales	Lachnospiraceae	Lachnospiraceae_u_g	Lachnospiraceae_u_s	0	0	0.01694	0	0	0	186803	k__Bacteria(2);p__Firmicutes(1239);c__Clostridia(186801);o__Clostridiales(186802);f__Lachnospiraceae(186803);g__Lachnospiraceae_u_g(186803);s__Lachnospiraceae_u_s(186803);
Enterocloster asparagiformis	Bacteria	Firmicutes	Clostridia	Clostridiales	Lachnospiraceae	Enterocloster	Enterocloster asparagiformis	0	0	2e-05	0	0	0	333367	k__Bacteria(2);p__Firmicutes(1239);c__Clostridia(186801);o__Clostridiales(186802);f__Lachnospiraceae(186803);g__Enterocloster(2719313);s__Enterocloster asparagiformis(333367);
Clostridium celatum	Bacteria	Firmicutes	Clostridia	Clostridiales	Clostridiaceae	Clostridium	Clostridium celatum	0	0	0.00011	0	0	0	36834	k__Bacteria(2);p__Firmicutes(1239);c__Clostridia(186801);o__Clostridiales(186802);f__Clostridiaceae(31979);g__Clostridium(1485);s__Clostridium celatum(36834);
Enterocloster clostridioformis	Bacteria	Firmicutes	Clostridia	Clostridiales	Lachnospiraceae	Enterocloster	Enterocloster clostridioformis	0	0	0.00015	0	0	0	1531	k__Bacteria(2);p__Firmicutes(1239);c__Clostridia(186801);o__Clostridiales(186802);f__Lachnospiraceae(186803);g__Enterocloster(2719313);s__Enterocloster clostridioformis(1531);
Clostridium cuniculi	Bacteria	Firmicutes	Clostridia	Clostridiales	Clostridiaceae	Clostridium	Clostridium cuniculi	0	0	0.00172	0	0	0	2548455	k__Bacteria(2);p__Firmicutes(1239);c__Clostridia(186801);o__Clostridiales(186802);f__Clostridiaceae(31979);g__Clostridium(1485);s__Clostridium cuniculi(2548455);
Flavonifractor plautii	Bacteria	Firmicutes	Clostridia	Clostridiales	Ruminococcaceae	Flavonifractor	Flavonifractor plautii	0	0	2e-05	0	0	0	292800	k__Bacteria(2);p__Firmicutes(1239);c__Clostridia(186801);o__Clostridiales(186802);f__Ruminococcaceae(541000);g__Flavonifractor(946234);s__Flavonifractor plautii(292800);
Clostridium phoceensis	Bacteria	Firmicutes	Clostridia	Clostridiales	Clostridiaceae	Clostridium	Clostridium phoceensis	0	0	4e-05	0	0	0	1650661	k__Bacteria(2);p__Firmicutes(1239);c__Clostridia(186801);o__Clostridiales(186802);f__Clostridiaceae(31979);g__Clostridium(1485);s__Clostridium phoceensis(1650661);
Clostridium_u_s	Bacteria	Firmicutes	Clostridia	Clostridiales	Clostridiaceae	Clostridium	Clostridium_u_s	0	0	0.00015	0	0	0	1485	k__Bacteria(2);p__Firmicutes(1239);c__Clostridia(186801);o__Clostridiales(186802);f__Clostridiaceae(31979);g__Clostridium(1485);s__Clostridium_u_s(1485);
Schaedlerella arabinosiphila	Bacteria	Firmicutes	Clostridia	Clostridiales	Lachnospiraceae	Schaedlerella	Schaedlerella arabinosiphila	0	0	0.00092	0	0	0	2044587	k__Bacteria(2);p__Firmicutes(1239);c__Clostridia(186801);o__Clostridiales(186802);f__Lachnospiraceae(186803);g__Schaedlerella(2676048);s__Schaedlerella arabinosiphila(2044587);
Clostridium saudiense	Bacteria	Firmicutes	Clostridia	Clostridiales	Clostridiaceae	Clostridium	Clostridium saudiense	0	0	0.00023	0	0	0	1414720	k__Bacteria(2);p__Firmicutes(1239);c__Clostridia(186801);o__Clostridiales(186802);f__Clostridiaceae(31979);g__Clostridium(1485);s__Clostridium saudiense(1414720);
Clostridium porci	Bacteria	Firmicutes	Clostridia	Clostridiales	Clostridiaceae	Clostridium	Clostridium porci	0	0	0.00016	0	0	0	2605778	k__Bacteria(2);p__Firmicutes(1239);c__Clostridia(186801);o__Clostridiales(186802);f__Clostridiaceae(31979);g__Clostridium(1485);s__Clostridium porci(2605778);
Ruminococcaceae_u_s	Bacteria	Firmicutes	Clostridia	Clostridiales	Ruminococcaceae	Ruminococcaceae_u_g	Ruminococcaceae_u_s	0	0	0.00029	0	0	0	541000	k__Bacteria(2);p__Firmicutes(1239);c__Clostridia(186801);o__Clostridiales(186802);f__Ruminococcaceae(541000);g__Ruminococcaceae_u_g(541000);s__Ruminococcaceae_u_s(541000);
Collinsella_u_s	Bacteria	Actinobacteria	Coriobacteriia	Coriobacteriales	Coriobacteriaceae	Collinsella	Collinsella_u_s	0	0	1e-05	0	0	0	102106	k__Bacteria(2);p__Actinobacteria(201174);c__Coriobacteriia(84998);o__Coriobacteriales(84999);f__Coriobacteriaceae(84107);g__Collinsella(102106);s__Collinsella_u_s(102106);
Coprococcus_u_s	Bacteria	Firmicutes	Clostridia	Clostridiales	Lachnospiraceae	Coprococcus	Coprococcus_u_s	0	0	9e-05	0	0	0	33042	k__Bacteria(2);p__Firmicutes(1239);c__Clostridia(186801);o__Clostridiales(186802);f__Lachnospiraceae(186803);g__Coprococcus(33042);s__Coprococcus_u_s(33042);
Dehalococcoides mccartyi	Bacteria	Chloroflexi	Dehalococcoidia	Dehalococcoidales	Dehalococcoidaceae	Dehalococcoides	Dehalococcoides mccartyi	0	0	4e-05	0	0	0	61435	k__Bacteria(2);p__Chloroflexi(200795);c__Dehalococcoidia(301297);o__Dehalococcoidales(1202465);f__Dehalococcoidaceae(1202464);g__Dehalococcoides(61434);s__Dehalococcoides mccartyi(61435);
Dorea_u_s	Bacteria	Firmicutes	Clostridia	Clostridiales	Lachnospiraceae	Dorea	Dorea_u_s	0	0	0.00087	0	0	0	189330	k__Bacteria(2);p__Firmicutes(1239);c__Clostridia(186801);o__Clostridiales(186802);f__Lachnospiraceae(186803);g__Dorea(189330);s__Dorea_u_s(189330);
Drancourtella_u_s	Bacteria	Firmicutes	Clostridia	Clostridiales	Ruminococcaceae	Drancourtella	Drancourtella_u_s	0	0	1e-05	0	0	0	1903506	k__Bacteria(2);p__Firmicutes(1239);c__Clostridia(186801);o__Clostridiales(186802);f__Ruminococcaceae(541000);g__Drancourtella(1903506);s__Drancourtella_u_s(1903506);
Duncaniella muris	Bacteria	Bacteroidetes	Bacteroidia	Bacteroidales	Muribaculaceae	Duncaniella	Duncaniella muris	0	0	0.00639	0	0	0	2094150	k__Bacteria(2);p__Bacteroidetes(976);c__Bacteroidia(200643);o__Bacteroidales(171549);f__Muribaculaceae(2005473);g__Duncaniella(2518495);s__Duncaniella muris(2094150);
Duncaniella_u_s	Bacteria	Bacteroidetes	Bacteroidia	Bacteroidales	Muribaculaceae	Duncaniella	Duncaniella_u_s	0	0	0.00712	0	0	0	2518495	k__Bacteria(2);p__Bacteroidetes(976);c__Bacteroidia(200643);o__Bacteroidales(171549);f__Muribaculaceae(2005473);g__Duncaniella(2518495);s__Duncaniella_u_s(2518495);
Duncaniella freteri	Bacteria	Bacteroidetes	Bacteroidia	Bacteroidales	Muribaculaceae	Duncaniella	Duncaniella freteri	0	0	0.01065	0	0	0	2530391	k__Bacteria(2);p__Bacteroidetes(976);c__Bacteroidia(200643);o__Bacteroidales(171549);f__Muribaculaceae(2005473);g__Duncaniella(2518495);s__Duncaniella freteri(2530391);
Dysosmobacter welbionis	Bacteria	Firmicutes	Clostridia	Clostridiales	Oscillospiraceae	Dysosmobacter	Dysosmobacter welbionis	0	0	0.00018	0	0	0	2093857	k__Bacteria(2);p__Firmicutes(1239);c__Clostridia(186801);o__Clostridiales(186802);f__Oscillospiraceae(216572);g__Dysosmobacter(2591381);s__Dysosmobacter welbionis(2093857);
Enterococcus faecalis	Bacteria	Firmicutes	Bacilli	Lactobacillales	Enterococcaceae	Enterococcus	Enterococcus faecalis	0	0	0.00233	0	0	0	1351	k__Bacteria(2);p__Firmicutes(1239);c__Bacilli(91061);o__Lactobacillales(186826);f__Enterococcaceae(81852);g__Enterococcus(1350);s__Enterococcus faecalis(1351);
Enterococcus faecium	Bacteria	Firmicutes	Bacilli	Lactobacillales	Enterococcaceae	Enterococcus	Enterococcus faecium	0	0	0.00044	0	0	0	1352	k__Bacteria(2);p__Firmicutes(1239);c__Bacilli(91061);o__Lactobacillales(186826);f__Enterococcaceae(81852);g__Enterococcus(1350);s__Enterococcus faecium(1352);
Enterococcus_u_s	Bacteria	Firmicutes	Bacilli	Lactobacillales	Enterococcaceae	Enterococcus	Enterococcus_u_s	0	0	2e-05	0	0	0	1350	k__Bacteria(2);p__Firmicutes(1239);c__Bacilli(91061);o__Lactobacillales(186826);f__Enterococcaceae(81852);g__Enterococcus(1350);s__Enterococcus_u_s(1350);
Adlercreutzia caecimuris	Bacteria	Actinobacteria	Coriobacteriia	Eggerthellales	Eggerthellaceae	Adlercreutzia	Adlercreutzia caecimuris	0	0	0	0	0	0	671266	k__Bacteria(2);p__Actinobacteria(201174);c__Coriobacteriia(84998);o__Eggerthellales(1643822);f__Eggerthellaceae(1643826);g__Adlercreutzia(447020);s__Adlercreutzia caecimuris(671266);
Escherichia coli	Bacteria	Proteobacteria	Gammaproteobacteria	Enterobacterales	Enterobacteriaceae	Escherichia	Escherichia coli	0	0	3e-05	0	0	0	562	k__Bacteria(2);p__Proteobacteria(1224);c__Gammaproteobacteria(1236);o__Enterobacterales(91347);f__Enterobacteriaceae(543);g__Escherichia(561);s__Escherichia coli(562);
[Eubacterium] cellulosolvens	Bacteria	Firmicutes	Clostridia	Clostridiales	Eubacteriaceae	Eubacterium	[Eubacterium] cellulosolvens	0	0	2e-05	0	0	0	29322	k__Bacteria(2);p__Firmicutes(1239);c__Clostridia(186801);o__Clostridiales(186802);f__Eubacteriaceae(186806);g__Eubacterium(1730);s__[Eubacterium] cellulosolvens(29322);
Agathobaculum desmolans	Bacteria	Firmicutes	Clostridia	Clostridiales	Ruminococcaceae	Agathobaculum	Agathobaculum desmolans	0	0	0.00015	0	0	0	39484	k__Bacteria(2);p__Firmicutes(1239);c__Clostridia(186801);o__Clostridiales(186802);f__Ruminococcaceae(541000);g__Agathobaculum(2048137);s__Agathobaculum desmolans(39484);
Eubacterium plexicaudatum	Bacteria	Firmicutes	Clostridia	Clostridiales	Eubacteriaceae	Eubacterium	Eubacterium plexicaudatum	0	0	0.00095	0	0	0	97253	k__Bacteria(2);p__Firmicutes(1239);c__Clostridia(186801);o__Clostridiales(186802);f__Eubacteriaceae(186806);g__Eubacterium(1730);s__Eubacterium plexicaudatum(97253);
Eubacterium_u_s	Bacteria	Firmicutes	Clostridia	Clostridiales	Eubacteriaceae	Eubacterium	Eubacterium_u_s	0	0	0.00134	0	0	0	1730	k__Bacteria(2);p__Firmicutes(1239);c__Clostridia(186801);o__Clostridiales(186802);f__Eubacteriaceae(186806);g__Eubacterium(1730);s__Eubacterium_u_s(1730);
Eubacterium ventriosum	Bacteria	Firmicutes	Clostridia	Clostridiales	Eubacteriaceae	Eubacterium	Eubacterium ventriosum	0	0	4e-05	0	0	0	39496	k__Bacteria(2);p__Firmicutes(1239);c__Clostridia(186801);o__Clostridiales(186802);f__Eubacteriaceae(186806);g__Eubacterium(1730);s__Eubacterium ventriosum(39496);
Evtepia gabavorous	Bacteria	Firmicutes	Clostridia	Clostridiales	Clostridiales_u_f	Evtepia	Evtepia gabavorous	0	0	7e-05	0	0	0	2211183	k__Bacteria(2);p__Firmicutes(1239);c__Clostridia(186801);o__Clostridiales(186802);f__Clostridiales_u_f(186802);g__Evtepia(2211178);s__Evtepia gabavorous(2211183);
Extibacter muris	Bacteria	Firmicutes	Clostridia	Clostridiales	Lachnospiraceae	Extibacter	Extibacter muris	0	0	5e-05	0	0	0	1796622	k__Bacteria(2);p__Firmicutes(1239);c__Clostridia(186801);o__Clostridiales(186802);f__Lachnospiraceae(186803);g__Extibacter(1918452);s__Extibacter muris(1796622);
Faecalibacterium_u_s	Bacteria	Firmicutes	Clostridia	Clostridiales	Ruminococcaceae	Faecalibacterium	Faecalibacterium_u_s	0	0	2e-05	0	0	0	216851	k__Bacteria(2);p__Firmicutes(1239);c__Clostridia(186801);o__Clostridiales(186802);f__Ruminococcaceae(541000);g__Faecalibacterium(216851);s__Faecalibacterium_u_s(216851);
Faecalibaculum rodentium	Bacteria	Firmicutes	Erysipelotrichia	Erysipelotrichales	Erysipelotrichaceae	Faecalibaculum	Faecalibaculum rodentium	0	0	0.00728	0	0	0	1702221	k__Bacteria(2);p__Firmicutes(1239);c__Erysipelotrichia(526524);o__Erysipelotrichales(526525);f__Erysipelotrichaceae(128827);g__Faecalibaculum(1729679);s__Faecalibaculum rodentium(1702221);
Firmicutes_u_s	Bacteria	Firmicutes	Firmicutes_u_c	Firmicutes_u_o	Firmicutes_u_f	Firmicutes_u_g	Firmicutes_u_s	0	0	0.00207	0	0	0	1239	k__Bacteria(2);p__Firmicutes(1239);c__Firmicutes_u_c(1239);o__Firmicutes_u_o(1239);f__Firmicutes_u_f(1239);g__Firmicutes_u_g(1239);s__Firmicutes_u_s(1239);
Flavonifractor_u_s	Bacteria	Firmicutes	Clostridia	Clostridiales	Ruminococcaceae	Flavonifractor	Flavonifractor_u_s	0	0	0.00014	0	0	0	946234	k__Bacteria(2);p__Firmicutes(1239);c__Clostridia(186801);o__Clostridiales(186802);f__Ruminococcaceae(541000);g__Flavonifractor(946234);s__Flavonifractor_u_s(946234);
Flintibacter_u_s	Bacteria	Firmicutes	Clostridia	Clostridiales	Clostridiales_u_f	Flintibacter	Flintibacter_u_s	0	0	4e-05	0	0	0	1918454	k__Bacteria(2);p__Firmicutes(1239);c__Clostridia(186801);o__Clostridiales(186802);f__Clostridiales_u_f(186802);g__Flintibacter(1918454);s__Flintibacter_u_s(1918454);
Gemmiger_u_s	Bacteria	Firmicutes	Clostridia	Clostridiales	Ruminococcaceae	Gemmiger	Gemmiger_u_s	0	0	1e-05	0	0	0	204475	k__Bacteria(2);p__Firmicutes(1239);c__Clostridia(186801);o__Clostridiales(186802);f__Ruminococcaceae(541000);g__Gemmiger(204475);s__Gemmiger_u_s(204475);
Intestinimonas butyriciproducens	Bacteria	Firmicutes	Clostridia	Clostridiales	Clostridiales_u_f	Intestinimonas	Intestinimonas butyriciproducens	0	0	0.00011	0	0	0	1297617	k__Bacteria(2);p__Firmicutes(1239);c__Clostridia(186801);o__Clostridiales(186802);f__Clostridiales_u_f(186802);g__Intestinimonas(1392389);s__Intestinimonas butyriciproducens(1297617);
Intestinimonas massiliensis	Bacteria	Firmicutes	Clostridia	Clostridiales	Clostridiales_u_f	Intestinimonas	Intestinimonas massiliensis	0	0	0.00011	0	0	0	1673721	k__Bacteria(2);p__Firmicutes(1239);c__Clostridia(186801);o__Clostridiales(186802);f__Clostridiales_u_f(186802);g__Intestinimonas(1392389);s__Intestinimonas massiliensis(1673721);
Intestinimonas timonensis	Bacteria	Firmicutes	Clostridia	Clostridiales	Clostridiales_u_f	Intestinimonas	Intestinimonas timonensis	0	0	0.00011	0	0	0	1689270	k__Bacteria(2);p__Firmicutes(1239);c__Clostridia(186801);o__Clostridiales(186802);f__Clostridiales_u_f(186802);g__Intestinimonas(1392389);s__Intestinimonas timonensis(1689270);
Lachnoclostridium_u_s	Bacteria	Firmicutes	Clostridia	Clostridiales	Lachnospiraceae	Lachnoclostridium	Lachnoclostridium_u_s	0	0	0.00019	0	0	0	1506553	k__Bacteria(2);p__Firmicutes(1239);c__Clostridia(186801);o__Clostridiales(186802);f__Lachnospiraceae(186803);g__Lachnoclostridium(1506553);s__Lachnoclostridium_u_s(1506553);
Oliverpabstia intestinalis	Bacteria	Firmicutes	Clostridia	Clostridiales	Lachnospiraceae	Oliverpabstia	Oliverpabstia intestinalis	0	0	9e-05	0	0	0	2606633	k__Bacteria(2);p__Firmicutes(1239);c__Clostridia(186801);o__Clostridiales(186802);f__Lachnospiraceae(186803);g__Oliverpabstia(2815777);s__Oliverpabstia intestinalis(2606633);
Bilifractor porci	Bacteria	Firmicutes	Clostridia	Clostridiales	Lachnospiraceae	Bilifractor	Bilifractor porci	0	0	2e-05	0	0	0	2606636	k__Bacteria(2);p__Firmicutes(1239);c__Clostridia(186801);o__Clostridiales(186802);f__Lachnospiraceae(186803);g__Bilifractor(2815776);s__Bilifractor porci(2606636);
Lachnotalea_u_s	Bacteria	Firmicutes	Clostridia	Clostridiales	Lachnospiraceae	Lachnotalea	Lachnotalea_u_s	0	0	2e-05	0	0	0	1763508	k__Bacteria(2);p__Firmicutes(1239);c__Clostridia(186801);o__Clostridiales(186802);f__Lachnospiraceae(186803);g__Lachnotalea(1763508);s__Lachnotalea_u_s(1763508);
Lacticigenium naphthae	Bacteria	Firmicutes	Bacilli	Lactobacillales	Carnobacteriaceae	Lacticigenium	Lacticigenium naphthae	0	0	1e-05	0	0	0	515351	k__Bacteria(2);p__Firmicutes(1239);c__Bacilli(91061);o__Lactobacillales(186826);f__Carnobacteriaceae(186828);g__Lacticigenium(633405);s__Lacticigenium naphthae(515351);
Lactobacillales_u_s	Bacteria	Firmicutes	Bacilli	Lactobacillales	Lactobacillales_u_f	Lactobacillales_u_g	Lactobacillales_u_s	0	0	0.19548	0	0	0	186826	k__Bacteria(2);p__Firmicutes(1239);c__Bacilli(91061);o__Lactobacillales(186826);f__Lactobacillales_u_f(186826);g__Lactobacillales_u_g(186826);s__Lactobacillales_u_s(186826);
Limosilactobacillus fermentum	Bacteria	Firmicutes	Bacilli	Lactobacillales	Lactobacillaceae	Limosilactobacillus	Limosilactobacillus fermentum	0	1	0	0	0	0	1613	k__Bacteria(2);p__Firmicutes(1239);c__Bacilli(91061);o__Lactobacillales(186826);f__Lactobacillaceae(33958);g__Limosilactobacillus(2742598);s__Limosilactobacillus fermentum(1613);
Lactobacillus_u_s	Bacteria	Firmicutes	Bacilli	Lactobacillales	Lactobacillaceae	Lactobacillus	Lactobacillus_u_s	0	0	0.19971	0	0	0	1578	k__Bacteria(2);p__Firmicutes(1239);c__Bacilli(91061);o__Lactobacillales(186826);f__Lactobacillaceae(33958);g__Lactobacillus(1578);s__Lactobacillus_u_s(1578);
Lactobacillus gasseri	Bacteria	Firmicutes	Bacilli	Lactobacillales	Lactobacillaceae	Lactobacillus	Lactobacillus gasseri	0	0	0.00021	0	0	0	1596	k__Bacteria(2);p__Firmicutes(1239);c__Bacilli(91061);o__Lactobacillales(186826);f__Lactobacillaceae(33958);g__Lactobacillus(1578);s__Lactobacillus gasseri(1596);
Lactobacillus intestinalis	Bacteria	Firmicutes	Bacilli	Lactobacillales	Lactobacillaceae	Lactobacillus	Lactobacillus intestinalis	0	0	0.06473	0	0	0	151781	k__Bacteria(2);p__Firmicutes(1239);c__Bacilli(91061);o__Lactobacillales(186826);f__Lactobacillaceae(33958);g__Lactobacillus(1578);s__Lactobacillus intestinalis(151781);
Lactobacillus johnsonii	Bacteria	Firmicutes	Bacilli	Lactobacillales	Lactobacillaceae	Lactobacillus	Lactobacillus johnsonii	0	0	0.05842	0	0	0	33959	k__Bacteria(2);p__Firmicutes(1239);c__Bacilli(91061);o__Lactobacillales(186826);f__Lactobacillaceae(33958);g__Lactobacillus(1578);s__Lactobacillus johnsonii(33959);
Ligilactobacillus murinus	Bacteria	Firmicutes	Bacilli	Lactobacillales	Lactobacillaceae	Ligilactobacillus	Ligilactobacillus murinus	0	0	0.05366	0	0	0	1622	k__Bacteria(2);p__Firmicutes(1239);c__Bacilli(91061);o__Lactobacillales(186826);f__Lactobacillaceae(33958);g__Ligilactobacillus(2767887);s__Ligilactobacillus murinus(1622);
Limosilactobacillus reuteri	Bacteria	Firmicutes	Bacilli	Lactobacillales	Lactobacillaceae	Limosilactobacillus	Limosilactobacillus reuteri	0	0	0.01382	0	0	0	1598	k__Bacteria(2);p__Firmicutes(1239);c__Bacilli(91061);o__Lactobacillales(186826);f__Lactobacillaceae(33958);g__Limosilactobacillus(2742598);s__Limosilactobacillus reuteri(1598);
Lactobacillus taiwanensis	Bacteria	Firmicutes	Bacilli	Lactobacillales	Lactobacillaceae	Lactobacillus	Lactobacillus taiwanensis	0	0	0.00049	0	0	0	508451	k__Bacteria(2);p__Firmicutes(1239);c__Bacilli(91061);o__Lactobacillales(186826);f__Lactobacillaceae(33958);g__Lactobacillus(1578);s__Lactobacillus taiwanensis(508451);
Limosilactobacillus vaginalis	Bacteria	Firmicutes	Bacilli	Lactobacillales	Lactobacillaceae	Limosilactobacillus	Limosilactobacillus vaginalis	0	0	0.00181	0	0	0	1633	k__Bacteria(2);p__Firmicutes(1239);c__Bacilli(91061);o__Lactobacillales(186826);f__Lactobacillaceae(33958);g__Limosilactobacillus(2742598);s__Limosilactobacillus vaginalis(1633);
Lactonifactor longoviformis	Bacteria	Firmicutes	Clostridia	Clostridiales	Clostridiaceae	Lactonifactor	Lactonifactor longoviformis	0	0	1e-05	0	0	0	341220	k__Bacteria(2);p__Firmicutes(1239);c__Clostridia(186801);o__Clostridiales(186802);f__Clostridiaceae(31979);g__Lactonifactor(420345);s__Lactonifactor longoviformis(341220);
Lawsonibacter asaccharolyticus	Bacteria	Firmicutes	Clostridia	Clostridiales	Clostridiales_u_f	Lawsonibacter	Lawsonibacter asaccharolyticus	0	0	0.00018	0	0	0	2108523	k__Bacteria(2);p__Firmicutes(1239);c__Clostridia(186801);o__Clostridiales(186802);f__Clostridiales_u_f(186802);g__Lawsonibacter(2172004);s__Lawsonibacter asaccharolyticus(2108523);
Longibaculum muris	Bacteria	Firmicutes	Erysipelotrichia	Erysipelotrichales	Erysipelotrichaceae	Longibaculum	Longibaculum muris	0	0	1e-05	0	0	0	1796628	k__Bacteria(2);p__Firmicutes(1239);c__Erysipelotrichia(526524);o__Erysipelotrichales(526525);f__Erysipelotrichaceae(128827);g__Longibaculum(1918538);s__Longibaculum muris(1796628);
Marvinbryantia formatexigens	Bacteria	Firmicutes	Clostridia	Clostridiales	Lachnospiraceae	Marvinbryantia	Marvinbryantia formatexigens	0	0	8e-05	0	0	0	168384	k__Bacteria(2);p__Firmicutes(1239);c__Clostridia(186801);o__Clostridiales(186802);f__Lachnospiraceae(186803);g__Marvinbryantia(248744);s__Marvinbryantia formatexigens(168384);
Massilicoli timonensis	Bacteria	Firmicutes	Erysipelotrichia	Erysipelotrichales	Erysipelotrichaceae	Massilicoli	Massilicoli timonensis	0	0	2e-05	0	0	0	2015901	k__Bacteria(2);p__Firmicutes(1239);c__Erysipelotrichia(526524);o__Erysipelotrichales(526525);f__Erysipelotrichaceae(128827);g__Massilicoli(2683202);s__Massilicoli timonensis(2015901);
Massilimaliae massiliensis	Bacteria	Firmicutes	Clostridia	Clostridiales	Ruminococcaceae	Massilimaliae	Massilimaliae massiliensis	0	0	0.00028	0	0	0	1852384	k__Bacteria(2);p__Firmicutes(1239);c__Clostridia(186801);o__Clostridiales(186802);f__Ruminococcaceae(541000);g__Massilimaliae(1987010);s__Massilimaliae massiliensis(1852384);
Massilimaliae timonensis	Bacteria	Firmicutes	Clostridia	Clostridiales	Ruminococcaceae	Massilimaliae	Massilimaliae timonensis	0	0	0.00105	0	0	0	1987501	k__Bacteria(2);p__Firmicutes(1239);c__Clostridia(186801);o__Clostridiales(186802);f__Ruminococcaceae(541000);g__Massilimaliae(1987010);s__Massilimaliae timonensis(1987501);
Merdimonas faecis	Bacteria	Firmicutes	Clostridia	Clostridiales	Lachnospiraceae	Merdimonas	Merdimonas faecis	0	0	2e-05	0	0	0	1653435	k__Bacteria(2);p__Firmicutes(1239);c__Clostridia(186801);o__Clostridiales(186802);f__Lachnospiraceae(186803);g__Merdimonas(2023266);s__Merdimonas faecis(1653435);
Massilistercora timonensis	Bacteria	Firmicutes	Clostridia	Clostridiales	Clostridiales_u_f	Massilistercora	Massilistercora timonensis	0	0	0.00018	0	0	0	2086584	k__Bacteria(2);p__Firmicutes(1239);c__Clostridia(186801);o__Clostridiales(186802);f__Clostridiales_u_f(186802);g__Massilistercora(2717089);s__Massilistercora timonensis(2086584);
Mucispirillum schaedleri	Bacteria	Deferribacteres	Deferribacteres	Deferribacterales	Deferribacteraceae	Mucispirillum	Mucispirillum schaedleri	0	0	0.01156	0	0	0	248039	k__Bacteria(2);p__Deferribacteres(200930);c__Deferribacteres(68337);o__Deferribacterales(191393);f__Deferribacteraceae(191394);g__Mucispirillum(248038);s__Mucispirillum schaedleri(248039);
Heminiphilus faecis	Bacteria	Bacteroidetes	Bacteroidia	Bacteroidales	Muribaculaceae	Heminiphilus	Heminiphilus faecis	0	0	0.00026	0	0	0	2601703	k__Bacteria(2);p__Bacteroidetes(976);c__Bacteroidia(200643);o__Bacteroidales(171549);f__Muribaculaceae(2005473);g__Heminiphilus(2814934);s__Heminiphilus faecis(2601703);
Sodaliphilus pleomorphus	Bacteria	Bacteroidetes	Bacteroidia	Bacteroidales	Muribaculaceae	Sodaliphilus	Sodaliphilus pleomorphus	0	0	2e-05	0	0	0	2606626	k__Bacteria(2);p__Bacteroidetes(976);c__Bacteroidia(200643);o__Bacteroidales(171549);f__Muribaculaceae(2005473);g__Sodaliphilus(2815786);s__Sodaliphilus pleomorphus(2606626);
Muribaculaceae_u_s	Bacteria	Bacteroidetes	Bacteroidia	Bacteroidales	Muribaculaceae	Muribaculaceae_u_g	Muribaculaceae_u_s	0	0	0.12648	0	0	0	2005473	k__Bacteria(2);p__Bacteroidetes(976);c__Bacteroidia(200643);o__Bacteroidales(171549);f__Muribaculaceae(2005473);g__Muribaculaceae_u_g(2005473);s__Muribaculaceae_u_s(2005473);
Muribaculum intestinale	Bacteria	Bacteroidetes	Bacteroidia	Bacteroidales	Muribaculaceae	Muribaculum	Muribaculum intestinale	0	0	0.00815	0	0	0	1796646	k__Bacteria(2);p__Bacteroidetes(976);c__Bacteroidia(200643);o__Bacteroidales(171549);f__Muribaculaceae(2005473);g__Muribaculum(1918540);s__Muribaculum intestinale(1796646);
Muribaculum_u_s	Bacteria	Bacteroidetes	Bacteroidia	Bacteroidales	Muribaculaceae	Muribaculum	Muribaculum_u_s	0	0	0.01052	0	0	0	1918540	k__Bacteria(2);p__Bacteroidetes(976);c__Bacteroidia(200643);o__Bacteroidales(171549);f__Muribaculaceae(2005473);g__Muribaculum(1918540);s__Muribaculum_u_s(1918540);
Muricomes intestini	Bacteria	Firmicutes	Clostridia	Clostridiales	Lachnospiraceae	Muricomes	Muricomes intestini	0	0	2e-05	0	0	0	1796634	k__Bacteria(2);p__Firmicutes(1239);c__Clostridia(186801);o__Clostridiales(186802);f__Lachnospiraceae(186803);g__Muricomes(1918542);s__Muricomes intestini(1796634);
Negativibacillus massiliensis	Bacteria	Firmicutes	Clostridia	Clostridiales	Ruminococcaceae	Negativibacillus	Negativibacillus massiliensis	0	0	1e-05	0	0	0	1871035	k__Bacteria(2);p__Firmicutes(1239);c__Clostridia(186801);o__Clostridiales(186802);f__Ruminococcaceae(541000);g__Negativibacillus(1980693);s__Negativibacillus massiliensis(1871035);
Neglecta timonensis	Bacteria	Firmicutes	Clostridia	Clostridiales	Ruminococcaceae	Neglecta	Neglecta timonensis	0	0	3e-05	0	0	0	1776382	k__Bacteria(2);p__Firmicutes(1239);c__Clostridia(186801);o__Clostridiales(186802);f__Ruminococcaceae(541000);g__Neglecta(1924105);s__Neglecta timonensis(1776382);
Oscillibacter ruminantium	Bacteria	Firmicutes	Clostridia	Clostridiales	Oscillospiraceae	Oscillibacter	Oscillibacter ruminantium	0	0	2e-05	0	0	0	1263547	k__Bacteria(2);p__Firmicutes(1239);c__Clostridia(186801);o__Clostridiales(186802);f__Oscillospiraceae(216572);g__Oscillibacter(459786);s__Oscillibacter ruminantium(1263547);
Oscillibacter_u_s	Bacteria	Firmicutes	Clostridia	Clostridiales	Oscillospiraceae	Oscillibacter	Oscillibacter_u_s	0	0	0.00271	0	0	0	459786	k__Bacteria(2);p__Firmicutes(1239);c__Clostridia(186801);o__Clostridiales(186802);f__Oscillospiraceae(216572);g__Oscillibacter(459786);s__Oscillibacter_u_s(459786);
Oscillibacter valericigenes	Bacteria	Firmicutes	Clostridia	Clostridiales	Oscillospiraceae	Oscillibacter	Oscillibacter valericigenes	0	0	2e-05	0	0	0	351091	k__Bacteria(2);p__Firmicutes(1239);c__Clostridia(186801);o__Clostridiales(186802);f__Oscillospiraceae(216572);g__Oscillibacter(459786);s__Oscillibacter valericigenes(351091);
Oscillospiraceae_u_s	Bacteria	Firmicutes	Clostridia	Clostridiales	Oscillospiraceae	Oscillospiraceae_u_g	Oscillospiraceae_u_s	0	0	5e-05	0	0	0	216572	k__Bacteria(2);p__Firmicutes(1239);c__Clostridia(186801);o__Clostridiales(186802);f__Oscillospiraceae(216572);g__Oscillospiraceae_u_g(216572);s__Oscillospiraceae_u_s(216572);
Parabacteroides distasonis	Bacteria	Bacteroidetes	Bacteroidia	Bacteroidales	Tannerellaceae	Parabacteroides	Parabacteroides distasonis	0	0	0.00023	0	0	0	823	k__Bacteria(2);p__Bacteroidetes(976);c__Bacteroidia(200643);o__Bacteroidales(171549);f__Tannerellaceae(2005525);g__Parabacteroides(375288);s__Parabacteroides distasonis(823);
Parabacteroides goldsteinii	Bacteria	Bacteroidetes	Bacteroidia	Bacteroidales	Tannerellaceae	Parabacteroides	Parabacteroides goldsteinii	0	0	2e-05	0	0	0	328812	k__Bacteria(2);p__Bacteroidetes(976);c__Bacteroidia(200643);o__Bacteroidales(171549);f__Tannerellaceae(2005525);g__Parabacteroides(375288);s__Parabacteroides goldsteinii(328812);
Paramuribaculum intestinale	Bacteria	Bacteroidetes	Bacteroidia	Bacteroidales	Muribaculaceae	Paramuribaculum	Paramuribaculum intestinale	0	0	0.00449	0	0	0	2094151	k__Bacteria(2);p__Bacteroidetes(976);c__Bacteroidia(200643);o__Bacteroidales(171549);f__Muribaculaceae(2005473);g__Paramuribaculum(2518497);s__Paramuribaculum intestinale(2094151);
Parasutterella excrementihominis	Bacteria	Proteobacteria	Betaproteobacteria	Burkholderiales	Sutterellaceae	Parasutterella	Parasutterella excrementihominis	0	0	0.00229	0	0	0	487175	k__Bacteria(2);p__Proteobacteria(1224);c__Betaproteobacteria(28216);o__Burkholderiales(80840);f__Sutterellaceae(995019);g__Parasutterella(577310);s__Parasutterella excrementihominis(487175);
Adlercreutzia caecicola	Bacteria	Actinobacteria	Coriobacteriia	Eggerthellales	Eggerthellaceae	Adlercreutzia	Adlercreutzia caecicola	0	0	7e-05	0	0	0	747645	k__Bacteria(2);p__Actinobacteria(201174);c__Coriobacteriia(84998);o__Eggerthellales(1643822);f__Eggerthellaceae(1643826);g__Adlercreutzia(447020);s__Adlercreutzia caecicola(747645);
Clostridioides difficile	Bacteria	Firmicutes	Clostridia	Clostridiales	Peptostreptococcaceae	Clostridioides	Clostridioides difficile	0	0	0.00247	0	0	0	1496	k__Bacteria(2);p__Firmicutes(1239);c__Clostridia(186801);o__Clostridiales(186802);f__Peptostreptococcaceae(186804);g__Clostridioides(1870884);s__Clostridioides difficile(1496);
Porphyromonas_u_s	Bacteria	Bacteroidetes	Bacteroidia	Bacteroidales	Porphyromonadaceae	Porphyromonas	Porphyromonas_u_s	0	0	0	0	0	0	836	k__Bacteria(2);p__Bacteroidetes(976);c__Bacteroidia(200643);o__Bacteroidales(171549);f__Porphyromonadaceae(171551);g__Porphyromonas(836);s__Porphyromonas_u_s(836);
Prevotella_u_s	Bacteria	Bacteroidetes	Bacteroidia	Bacteroidales	Prevotellaceae	Prevotella	Prevotella_u_s	0	0	9e-05	0	0	0	838	k__Bacteria(2);p__Bacteroidetes(976);c__Bacteroidia(200643);o__Bacteroidales(171549);f__Prevotellaceae(171552);g__Prevotella(838);s__Prevotella_u_s(838);
Pseudoflavonifractor capillosus	Bacteria	Firmicutes	Clostridia	Clostridiales	Ruminococcaceae	Pseudoflavonifractor	Pseudoflavonifractor capillosus	0	0	0.0001	0	0	0	106588	k__Bacteria(2);p__Firmicutes(1239);c__Clostridia(186801);o__Clostridiales(186802);f__Ruminococcaceae(541000);g__Pseudoflavonifractor(1017280);s__Pseudoflavonifractor capillosus(106588);
Pseudoflavonifractor_u_s	Bacteria	Firmicutes	Clostridia	Clostridiales	Ruminococcaceae	Pseudoflavonifractor	Pseudoflavonifractor_u_s	0	0	0.00023	0	0	0	1017280	k__Bacteria(2);p__Firmicutes(1239);c__Clostridia(186801);o__Clostridiales(186802);f__Ruminococcaceae(541000);g__Pseudoflavonifractor(1017280);s__Pseudoflavonifractor_u_s(1017280);
Romboutsia ilealis	Bacteria	Firmicutes	Clostridia	Clostridiales	Peptostreptococcaceae	Romboutsia	Romboutsia ilealis	0	0	2e-05	0	0	0	1115758	k__Bacteria(2);p__Firmicutes(1239);c__Clostridia(186801);o__Clostridiales(186802);f__Peptostreptococcaceae(186804);g__Romboutsia(1501226);s__Romboutsia ilealis(1115758);
Romboutsia hominis	Bacteria	Firmicutes	Clostridia	Clostridiales	Peptostreptococcaceae	Romboutsia	Romboutsia hominis	0	0	0	0	0	0	1507512	k__Bacteria(2);p__Firmicutes(1239);c__Clostridia(186801);o__Clostridiales(186802);f__Peptostreptococcaceae(186804);g__Romboutsia(1501226);s__Romboutsia hominis(1507512);
Romboutsia timonensis	Bacteria	Firmicutes	Clostridia	Clostridiales	Peptostreptococcaceae	Romboutsia	Romboutsia timonensis	0	0	0.01167	0	0	0	1776391	k__Bacteria(2);p__Firmicutes(1239);c__Clostridia(186801);o__Clostridiales(186802);f__Peptostreptococcaceae(186804);g__Romboutsia(1501226);s__Romboutsia timonensis(1776391);
Roseburia faecis	Bacteria	Firmicutes	Clostridia	Clostridiales	Lachnospiraceae	Roseburia	Roseburia faecis	0	0	0	0	0	0	301302	k__Bacteria(2);p__Firmicutes(1239);c__Clostridia(186801);o__Clostridiales(186802);f__Lachnospiraceae(186803);g__Roseburia(841);s__Roseburia faecis(301302);
Roseburia_u_s	Bacteria	Firmicutes	Clostridia	Clostridiales	Lachnospiraceae	Roseburia	Roseburia_u_s	0	0	0.00162	0	0	0	841	k__Bacteria(2);p__Firmicutes(1239);c__Clostridia(186801);o__Clostridiales(186802);f__Lachnospiraceae(186803);g__Roseburia(841);s__Roseburia_u_s(841);
Rothia_u_s	Bacteria	Actinobacteria	Actinomycetia	Micrococcales	Micrococcaceae	Rothia	Rothia_u_s	0	0	0	0	0	0	32207	k__Bacteria(2);p__Actinobacteria(201174);c__Actinomycetia(1760);o__Micrococcales(85006);f__Micrococcaceae(1268);g__Rothia(32207);s__Rothia_u_s(32207);
Rothia nasimurium	Bacteria	Actinobacteria	Actinomycetia	Micrococcales	Micrococcaceae	Rothia	Rothia nasimurium	0	0	2e-05	0	0	0	85336	k__Bacteria(2);p__Actinobacteria(201174);c__Actinomycetia(1760);o__Micrococcales(85006);f__Micrococcaceae(1268);g__Rothia(32207);s__Rothia nasimurium(85336);
Ruminococcus albus	Bacteria	Firmicutes	Clostridia	Clostridiales	Ruminococcaceae	Ruminococcus	Ruminococcus albus	0	0	1e-05	0	0	0	1264	k__Bacteria(2);p__Firmicutes(1239);c__Clostridia(186801);o__Clostridiales(186802);f__Ruminococcaceae(541000);g__Ruminococcus(1263);s__Ruminococcus albus(1264);
Ruminococcus bromii	Bacteria	Firmicutes	Clostridia	Clostridiales	Ruminococcaceae	Ruminococcus	Ruminococcus bromii	0	0	0.00015	0	0	0	40518	k__Bacteria(2);p__Firmicutes(1239);c__Clostridia(186801);o__Clostridiales(186802);f__Ruminococcaceae(541000);g__Ruminococcus(1263);s__Ruminococcus bromii(40518);
Ruminococcus champanellensis	Bacteria	Firmicutes	Clostridia	Clostridiales	Ruminococcaceae	Ruminococcus	Ruminococcus champanellensis	0	0	3e-05	0	0	0	1161942	k__Bacteria(2);p__Firmicutes(1239);c__Clostridia(186801);o__Clostridiales(186802);f__Ruminococcaceae(541000);g__Ruminococcus(1263);s__Ruminococcus champanellensis(1161942);
Ruminococcus flavefaciens	Bacteria	Firmicutes	Clostridia	Clostridiales	Ruminococcaceae	Ruminococcus	Ruminococcus flavefaciens	0	0	7e-05	0	0	0	1265	k__Bacteria(2);p__Firmicutes(1239);c__Clostridia(186801);o__Clostridiales(186802);f__Ruminococcaceae(541000);g__Ruminococcus(1263);s__Ruminococcus flavefaciens(1265);
Ruminococcus_u_s	Bacteria	Firmicutes	Clostridia	Clostridiales	Ruminococcaceae	Ruminococcus	Ruminococcus_u_s	0	0	0.00016	0	0	0	1263	k__Bacteria(2);p__Firmicutes(1239);c__Clostridia(186801);o__Clostridiales(186802);f__Ruminococcaceae(541000);g__Ruminococcus(1263);s__Ruminococcus_u_s(1263);
Ruthenibacterium lactatiformans	Bacteria	Firmicutes	Clostridia	Clostridiales	Ruminococcaceae	Ruthenibacterium	Ruthenibacterium lactatiformans	0	0	6e-05	0	0	0	1550024	k__Bacteria(2);p__Firmicutes(1239);c__Clostridia(186801);o__Clostridiales(186802);f__Ruminococcaceae(541000);g__Ruthenibacterium(1905344);s__Ruthenibacterium lactatiformans(1550024);
Salmonella enterica	Bacteria	Proteobacteria	Gammaproteobacteria	Enterobacterales	Enterobacteriaceae	Salmonella	Salmonella enterica	0	0	0	1	0	1	28901	k__Bacteria(2);p__Proteobacteria(1224);c__Gammaproteobacteria(1236);o__Enterobacterales(91347);f__Enterobacteriaceae(543);g__Salmonella(590);s__Salmonella enterica(28901);
Staphylococcus_u_s	Bacteria	Firmicutes	Bacilli	Bacillales	Staphylococcaceae	Staphylococcus	Staphylococcus_u_s	0	0	6e-05	0	0	0	1279	k__Bacteria(2);p__Firmicutes(1239);c__Bacilli(91061);o__Bacillales(1385);f__Staphylococcaceae(90964);g__Staphylococcus(1279);s__Staphylococcus_u_s(1279);
Staphylococcus aureus	Bacteria	Firmicutes	Bacilli	Bacillales	Staphylococcaceae	Staphylococcus	Staphylococcus aureus	0	0	6e-05	0	0	0	1280	k__Bacteria(2);p__Firmicutes(1239);c__Bacilli(91061);o__Bacillales(1385);f__Staphylococcaceae(90964);g__Staphylococcus(1279);s__Staphylococcus aureus(1280);
Staphylococcus xylosus	Bacteria	Firmicutes	Bacilli	Bacillales	Staphylococcaceae	Staphylococcus	Staphylococcus xylosus	0	0	1e-05	0	0	0	1288	k__Bacteria(2);p__Firmicutes(1239);c__Bacilli(91061);o__Bacillales(1385);f__Staphylococcaceae(90964);g__Staphylococcus(1279);s__Staphylococcus xylosus(1288);
Streptococcus alactolyticus	Bacteria	Firmicutes	Bacilli	Lactobacillales	Streptococcaceae	Streptococcus	Streptococcus alactolyticus	0	0	2e-05	0	0	0	29389	k__Bacteria(2);p__Firmicutes(1239);c__Bacilli(91061);o__Lactobacillales(186826);f__Streptococcaceae(1300);g__Streptococcus(1301);s__Streptococcus alactolyticus(29389);
Streptococcus azizii	Bacteria	Firmicutes	Bacilli	Lactobacillales	Streptococcaceae	Streptococcus	Streptococcus azizii	0	0	0.00033	0	0	0	1579424	k__Bacteria(2);p__Firmicutes(1239);c__Bacilli(91061);o__Lactobacillales(186826);f__Streptococcaceae(1300);g__Streptococcus(1301);s__Streptococcus azizii(1579424);
Streptococcus equi	Bacteria	Firmicutes	Bacilli	Lactobacillales	Streptococcaceae	Streptococcus	Streptococcus equi	0	0	2e-05	0	0	0	1336	k__Bacteria(2);p__Firmicutes(1239);c__Bacilli(91061);o__Lactobacillales(186826);f__Streptococcaceae(1300);g__Streptococcus(1301);s__Streptococcus equi(1336);
Streptococcus pneumoniae	Bacteria	Firmicutes	Bacilli	Lactobacillales	Streptococcaceae	Streptococcus	Streptococcus pneumoniae	0	0	0.0002	0	0	0	1313	k__Bacteria(2);p__Firmicutes(1239);c__Bacilli(91061);o__Lactobacillales(186826);f__Streptococcaceae(1300);g__Streptococcus(1301);s__Streptococcus pneumoniae(1313);
Streptococcus_u_s	Bacteria	Firmicutes	Bacilli	Lactobacillales	Streptococcaceae	Streptococcus	Streptococcus_u_s	0	0	0.00069	0	0	0	1301	k__Bacteria(2);p__Firmicutes(1239);c__Bacilli(91061);o__Lactobacillales(186826);f__Streptococcaceae(1300);g__Streptococcus(1301);s__Streptococcus_u_s(1301);
Subdoligranulum_u_s	Bacteria	Firmicutes	Clostridia	Clostridiales	Ruminococcaceae	Subdoligranulum	Subdoligranulum_u_s	0	0	0.00017	0	0	0	292632	k__Bacteria(2);p__Firmicutes(1239);c__Clostridia(186801);o__Clostridiales(186802);f__Ruminococcaceae(541000);g__Subdoligranulum(292632);s__Subdoligranulum_u_s(292632);
Subdoligranulum variabile	Bacteria	Firmicutes	Clostridia	Clostridiales	Ruminococcaceae	Subdoligranulum	Subdoligranulum variabile	0	0	1e-05	0	0	0	214851	k__Bacteria(2);p__Firmicutes(1239);c__Clostridia(186801);o__Clostridiales(186802);f__Ruminococcaceae(541000);g__Subdoligranulum(292632);s__Subdoligranulum variabile(214851);
TM7 phylum sp. oral taxon 351	Bacteria	Candidatus Saccharibacteria	Candidatus Saccharibacteria_u_c	Candidatus Saccharibacteria_u_o	Candidatus Saccharibacteria_u_f	Candidatus Saccharibacteria_u_g	TM7 phylum sp. oral taxon 351	0	0	0.00017	0	0	0	713053	k__Bacteria(2);p__Candidatus Saccharibacteria(95818);c__Candidatus Saccharibacteria_u_c(95818);o__Candidatus Saccharibacteria_u_o(95818);f__Candidatus Saccharibacteria_u_f(95818);g__Candidatus Saccharibacteria_u_g(95818);s__TM7 phylum sp. oral taxon 351(713053);
Turicibacter_u_s	Bacteria	Firmicutes	Erysipelotrichia	Erysipelotrichales	Turicibacteraceae	Turicibacter	Turicibacter_u_s	0	0	0.00064	0	0	0	191303	k__Bacteria(2);p__Firmicutes(1239);c__Erysipelotrichia(526524);o__Erysipelotrichales(526525);f__Turicibacteraceae(2810281);g__Turicibacter(191303);s__Turicibacter_u_s(191303);
Tyzzerella_u_s	Bacteria	Firmicutes	Clostridia	Clostridiales	Lachnospiraceae	Tyzzerella	Tyzzerella_u_s	0	0	1e-05	0	0	0	1506577	k__Bacteria(2);p__Firmicutes(1239);c__Clostridia(186801);o__Clostridiales(186802);f__Lachnospiraceae(186803);g__Tyzzerella(1506577);s__Tyzzerella_u_s(1506577);

## Sheet: ca-samples_BACT.TOTAL-Rat3
Name	Kingdom	Phylum	Class	Order	Family	Genus	Species	BAT_Rat3	mesPVAT_Rat3	WAT_Rat3	taPVAT_Rat3	aaPVAT_Rat3	Feces_Rat3	Taxonomy Id	Taxonomy Lineage
Acetatifactor muris	Bacteria	Firmicutes	Clostridia	Clostridiales	Lachnospiraceae	Acetatifactor	Acetatifactor muris	0	0	0	0	0	0.00549	879566	k__Bacteria(2);p__Firmicutes(1239);c__Clostridia(186801);o__Clostridiales(186802);f__Lachnospiraceae(186803);g__Acetatifactor(1427378);s__Acetatifactor muris(879566);
Acetivibrio ethanolgignens	Bacteria	Firmicutes	Clostridia	Clostridiales	Ruminococcaceae	Acetivibrio	Acetivibrio ethanolgignens	0	0	0	0	0	9e-05	290052	k__Bacteria(2);p__Firmicutes(1239);c__Clostridia(186801);o__Clostridiales(186802);f__Ruminococcaceae(541000);g__Acetivibrio(35829);s__Acetivibrio ethanolgignens(290052);
Acutalibacter_u_s	Bacteria	Firmicutes	Clostridia	Clostridiales	Ruminococcaceae	Acutalibacter	Acutalibacter_u_s	0	0	0	0	0	0.00084	1918385	k__Bacteria(2);p__Firmicutes(1239);c__Clostridia(186801);o__Clostridiales(186802);f__Ruminococcaceae(541000);g__Acutalibacter(1918385);s__Acutalibacter_u_s(1918385);
Adlercreutzia equolifaciens	Bacteria	Actinobacteria	Coriobacteriia	Eggerthellales	Eggerthellaceae	Adlercreutzia	Adlercreutzia equolifaciens	0	0	0	0	0	0.00437	446660	k__Bacteria(2);p__Actinobacteria(201174);c__Coriobacteriia(84998);o__Eggerthellales(1643822);f__Eggerthellaceae(1643826);g__Adlercreutzia(447020);s__Adlercreutzia equolifaciens(446660);
Adlercreutzia muris	Bacteria	Actinobacteria	Coriobacteriia	Eggerthellales	Eggerthellaceae	Adlercreutzia	Adlercreutzia muris	0	0	0	0	0	0.00013	1796610	k__Bacteria(2);p__Actinobacteria(201174);c__Coriobacteriia(84998);o__Eggerthellales(1643822);f__Eggerthellaceae(1643826);g__Adlercreutzia(447020);s__Adlercreutzia muris(1796610);
Agathobacter ruminis	Bacteria	Firmicutes	Clostridia	Clostridiales	Lachnospiraceae	Agathobacter	Agathobacter ruminis	0	0	0	0	0	3e-05	1712665	k__Bacteria(2);p__Firmicutes(1239);c__Clostridia(186801);o__Clostridiales(186802);f__Lachnospiraceae(186803);g__Agathobacter(1766253);s__Agathobacter ruminis(1712665);
Akkermansia muciniphila	Bacteria	Verrucomicrobia	Verrucomicrobiae	Verrucomicrobiales	Akkermansiaceae	Akkermansia	Akkermansia muciniphila	0	0	0	0	0	0.04315	239935	k__Bacteria(2);p__Verrucomicrobia(74201);c__Verrucomicrobiae(203494);o__Verrucomicrobiales(48461);f__Akkermansiaceae(1647988);g__Akkermansia(239934);s__Akkermansia muciniphila(239935);
Akkermansia_u_s	Bacteria	Verrucomicrobia	Verrucomicrobiae	Verrucomicrobiales	Akkermansiaceae	Akkermansia	Akkermansia_u_s	0	0	0	0	0	0.00138	239934	k__Bacteria(2);p__Verrucomicrobia(74201);c__Verrucomicrobiae(203494);o__Verrucomicrobiales(48461);f__Akkermansiaceae(1647988);g__Akkermansia(239934);s__Akkermansia_u_s(239934);
Alistipes finegoldii	Bacteria	Bacteroidetes	Bacteroidia	Bacteroidales	Rikenellaceae	Alistipes	Alistipes finegoldii	0	0	0	0	0	0.00073	214856	k__Bacteria(2);p__Bacteroidetes(976);c__Bacteroidia(200643);o__Bacteroidales(171549);f__Rikenellaceae(171550);g__Alistipes(239759);s__Alistipes finegoldii(214856);
Alistipes putredinis	Bacteria	Bacteroidetes	Bacteroidia	Bacteroidales	Rikenellaceae	Alistipes	Alistipes putredinis	0	0	0	0	0	0	28117	k__Bacteria(2);p__Bacteroidetes(976);c__Bacteroidia(200643);o__Bacteroidales(171549);f__Rikenellaceae(171550);g__Alistipes(239759);s__Alistipes putredinis(28117);
Alistipes senegalensis	Bacteria	Bacteroidetes	Bacteroidia	Bacteroidales	Rikenellaceae	Alistipes	Alistipes senegalensis	0	0	0	0	0	0	1288121	k__Bacteria(2);p__Bacteroidetes(976);c__Bacteroidia(200643);o__Bacteroidales(171549);f__Rikenellaceae(171550);g__Alistipes(239759);s__Alistipes senegalensis(1288121);
Alistipes shahii	Bacteria	Bacteroidetes	Bacteroidia	Bacteroidales	Rikenellaceae	Alistipes	Alistipes shahii	0	0	0	0	0	0	328814	k__Bacteria(2);p__Bacteroidetes(976);c__Bacteroidia(200643);o__Bacteroidales(171549);f__Rikenellaceae(171550);g__Alistipes(239759);s__Alistipes shahii(328814);
Alistipes communis	Bacteria	Bacteroidetes	Bacteroidia	Bacteroidales	Rikenellaceae	Alistipes	Alistipes communis	0	0	0	0	0	0	2585118	k__Bacteria(2);p__Bacteroidetes(976);c__Bacteroidia(200643);o__Bacteroidales(171549);f__Rikenellaceae(171550);g__Alistipes(239759);s__Alistipes communis(2585118);
Alistipes dispar	Bacteria	Bacteroidetes	Bacteroidia	Bacteroidales	Rikenellaceae	Alistipes	Alistipes dispar	0	0	0	0	0	3e-05	2585119	k__Bacteria(2);p__Bacteroidetes(976);c__Bacteroidia(200643);o__Bacteroidales(171549);f__Rikenellaceae(171550);g__Alistipes(239759);s__Alistipes dispar(2585119);
Alistipes_u_s	Bacteria	Bacteroidetes	Bacteroidia	Bacteroidales	Rikenellaceae	Alistipes	Alistipes_u_s	0	0	0	0	0	0.00076	239759	k__Bacteria(2);p__Bacteroidetes(976);c__Bacteroidia(200643);o__Bacteroidales(171549);f__Rikenellaceae(171550);g__Alistipes(239759);s__Alistipes_u_s(239759);
Aminipila_u_s	Bacteria	Firmicutes	Clostridia	Clostridiales	Clostridiales Family XIII. Incertae Sedis	Aminipila	Aminipila_u_s	0	0	0	0	0	8e-05	2060094	k__Bacteria(2);p__Firmicutes(1239);c__Clostridia(186801);o__Clostridiales(186802);f__Clostridiales Family XIII. Incertae Sedis(543314);g__Aminipila(2060094);s__Aminipila_u_s(2060094);
Anaerofustis stercorihominis	Bacteria	Firmicutes	Clostridia	Clostridiales	Eubacteriaceae	Anaerofustis	Anaerofustis stercorihominis	0	0	0	0	0	4e-05	214853	k__Bacteria(2);p__Firmicutes(1239);c__Clostridia(186801);o__Clostridiales(186802);f__Eubacteriaceae(186806);g__Anaerofustis(264995);s__Anaerofustis stercorihominis(214853);
Anaeromassilibacillus_u_s	Bacteria	Firmicutes	Clostridia	Clostridiales	Ruminococcaceae	Anaeromassilibacillus	Anaeromassilibacillus_u_s	0	0	0	0	0	0.00025	1924093	k__Bacteria(2);p__Firmicutes(1239);c__Clostridia(186801);o__Clostridiales(186802);f__Ruminococcaceae(541000);g__Anaeromassilibacillus(1924093);s__Anaeromassilibacillus_u_s(1924093);
Anaerostipes_u_s	Bacteria	Firmicutes	Clostridia	Clostridiales	Lachnospiraceae	Anaerostipes	Anaerostipes_u_s	0	0	0	0	0	5e-05	207244	k__Bacteria(2);p__Firmicutes(1239);c__Clostridia(186801);o__Clostridiales(186802);f__Lachnospiraceae(186803);g__Anaerostipes(207244);s__Anaerostipes_u_s(207244);
Anaerotignum lactatifermentans	Bacteria	Firmicutes	Clostridia	Clostridiales	Lachnospiraceae	Anaerotignum	Anaerotignum lactatifermentans	0	0	0	0	0	4e-05	160404	k__Bacteria(2);p__Firmicutes(1239);c__Clostridia(186801);o__Clostridiales(186802);f__Lachnospiraceae(186803);g__Anaerotignum(2039240);s__Anaerotignum lactatifermentans(160404);
Anaerotruncus_u_s	Bacteria	Firmicutes	Clostridia	Clostridiales	Ruminococcaceae	Anaerotruncus	Anaerotruncus_u_s	0	0	0	0	0	0.00074	244127	k__Bacteria(2);p__Firmicutes(1239);c__Clostridia(186801);o__Clostridiales(186802);f__Ruminococcaceae(541000);g__Anaerotruncus(244127);s__Anaerotruncus_u_s(244127);
Angelakisella massiliensis	Bacteria	Firmicutes	Clostridia	Clostridiales	Ruminococcaceae	Angelakisella	Angelakisella massiliensis	0	0	0	0	0	4e-05	1871018	k__Bacteria(2);p__Firmicutes(1239);c__Clostridia(186801);o__Clostridiales(186802);f__Ruminococcaceae(541000);g__Angelakisella(1935176);s__Angelakisella massiliensis(1871018);
Asaccharospora irregularis	Bacteria	Firmicutes	Clostridia	Clostridiales	Peptostreptococcaceae	Asaccharospora	Asaccharospora irregularis	0	0	0	0	0	2e-05	29359	k__Bacteria(2);p__Firmicutes(1239);c__Clostridia(186801);o__Clostridiales(186802);f__Peptostreptococcaceae(186804);g__Asaccharospora(1505660);s__Asaccharospora irregularis(29359);
Actinobacteria_u_s	Bacteria	Actinobacteria	Actinobacteria_u_c	Actinobacteria_u_o	Actinobacteria_u_f	Actinobacteria_u_g	Actinobacteria_u_s	0	0	0	0	0	0	201174	k__Bacteria(2);p__Actinobacteria(201174);c__Actinobacteria_u_c(201174);o__Actinobacteria_u_o(201174);f__Actinobacteria_u_f(201174);g__Actinobacteria_u_g(201174);s__Actinobacteria_u_s(201174);
Bacteroides_u_s	Bacteria	Bacteroidetes	Bacteroidia	Bacteroidales	Bacteroidaceae	Bacteroides	Bacteroides_u_s	0	0	0	0	0	0.01627	816	k__Bacteria(2);p__Bacteroidetes(976);c__Bacteroidia(200643);o__Bacteroidales(171549);f__Bacteroidaceae(815);g__Bacteroides(816);s__Bacteroides_u_s(816);
Bacteroides acidifaciens	Bacteria	Bacteroidetes	Bacteroidia	Bacteroidales	Bacteroidaceae	Bacteroides	Bacteroides acidifaciens	0	0	0	0	0	0.00921	85831	k__Bacteria(2);p__Bacteroidetes(976);c__Bacteroidia(200643);o__Bacteroidales(171549);f__Bacteroidaceae(815);g__Bacteroides(816);s__Bacteroides acidifaciens(85831);
Bacteroides caccae	Bacteria	Bacteroidetes	Bacteroidia	Bacteroidales	Bacteroidaceae	Bacteroides	Bacteroides caccae	0	0	0	0	0	0.00012	47678	k__Bacteria(2);p__Bacteroidetes(976);c__Bacteroidia(200643);o__Bacteroidales(171549);f__Bacteroidaceae(815);g__Bacteroides(816);s__Bacteroides caccae(47678);
Bacteroides caecimuri	Bacteria	Bacteroidetes	Bacteroidia	Bacteroidales	Bacteroidaceae	Bacteroides	Bacteroides caecimuri	0	0	0	0	0	0.00955	2516958	k__Bacteria(2);p__Bacteroidetes(976);c__Bacteroidia(200643);o__Bacteroidales(171549);f__Bacteroidaceae(815);g__Bacteroides(816);s__Bacteroides caecimuri(2516958);
Bacteroides caecimuris	Bacteria	Bacteroidetes	Bacteroidia	Bacteroidales	Bacteroidaceae	Bacteroides	Bacteroides caecimuris	0	0	0	0	0	0.01324	1796613	k__Bacteria(2);p__Bacteroidetes(976);c__Bacteroidia(200643);o__Bacteroidales(171549);f__Bacteroidaceae(815);g__Bacteroides(816);s__Bacteroides caecimuris(1796613);
Phocaeicola dorei	Bacteria	Bacteroidetes	Bacteroidia	Bacteroidales	Bacteroidales_u_f	Phocaeicola	Phocaeicola dorei	0	0	0	0	0	0.00134	357276	k__Bacteria(2);p__Bacteroidetes(976);c__Bacteroidia(200643);o__Bacteroidales(171549);f__Bacteroidales_u_f(171549);g__Phocaeicola(909656);s__Phocaeicola dorei(357276);
Bacteroides faecichinchillae	Bacteria	Bacteroidetes	Bacteroidia	Bacteroidales	Bacteroidaceae	Bacteroides	Bacteroides faecichinchillae	0	0	0	0	0	1e-05	871325	k__Bacteria(2);p__Bacteroidetes(976);c__Bacteroidia(200643);o__Bacteroidales(171549);f__Bacteroidaceae(815);g__Bacteroides(816);s__Bacteroides faecichinchillae(871325);
Bacteroides fragilis	Bacteria	Bacteroidetes	Bacteroidia	Bacteroidales	Bacteroidaceae	Bacteroides	Bacteroides fragilis	0	0	0	0	0	0	817	k__Bacteria(2);p__Bacteroidetes(976);c__Bacteroidia(200643);o__Bacteroidales(171549);f__Bacteroidaceae(815);g__Bacteroides(816);s__Bacteroides fragilis(817);
Bacteroides intestinalis	Bacteria	Bacteroidetes	Bacteroidia	Bacteroidales	Bacteroidaceae	Bacteroides	Bacteroides intestinalis	0	0	0	0	0	0.00041	329854	k__Bacteria(2);p__Bacteroidetes(976);c__Bacteroidia(200643);o__Bacteroidales(171549);f__Bacteroidaceae(815);g__Bacteroides(816);s__Bacteroides intestinalis(329854);
Phocaeicola sartorii	Bacteria	Bacteroidetes	Bacteroidia	Bacteroidales	Bacteroidales_u_f	Phocaeicola	Phocaeicola sartorii	0	0	0	0	0	4e-05	671267	k__Bacteria(2);p__Bacteroidetes(976);c__Bacteroidia(200643);o__Bacteroidales(171549);f__Bacteroidales_u_f(171549);g__Phocaeicola(909656);s__Phocaeicola sartorii(671267);
Bacteroides uniformis	Bacteria	Bacteroidetes	Bacteroidia	Bacteroidales	Bacteroidaceae	Bacteroides	Bacteroides uniformis	0	0	0	0	0	0.00302	820	k__Bacteria(2);p__Bacteroidetes(976);c__Bacteroidia(200643);o__Bacteroidales(171549);f__Bacteroidaceae(815);g__Bacteroides(816);s__Bacteroides uniformis(820);
Phocaeicola vulgatus	Bacteria	Bacteroidetes	Bacteroidia	Bacteroidales	Bacteroidales_u_f	Phocaeicola	Phocaeicola vulgatus	0	0	0	0	0	0.00483	821	k__Bacteria(2);p__Bacteroidetes(976);c__Bacteroidia(200643);o__Bacteroidales(171549);f__Bacteroidales_u_f(171549);g__Phocaeicola(909656);s__Phocaeicola vulgatus(821);
Bariatricus massiliensis	Bacteria	Firmicutes	Clostridia	Clostridiales	Lachnospiraceae	Bariatricus	Bariatricus massiliensis	0	0	0	0	0	2e-05	1745713	k__Bacteria(2);p__Firmicutes(1239);c__Clostridia(186801);o__Clostridiales(186802);f__Lachnospiraceae(186803);g__Bariatricus(1924081);s__Bariatricus massiliensis(1745713);
Barnesiella_u_s	Bacteria	Bacteroidetes	Bacteroidia	Bacteroidales	Barnesiellaceae	Barnesiella	Barnesiella_u_s	0	0	0	0	0	0.00026	397864	k__Bacteria(2);p__Bacteroidetes(976);c__Bacteroidia(200643);o__Bacteroidales(171549);f__Barnesiellaceae(2005519);g__Barnesiella(397864);s__Barnesiella_u_s(397864);
Bifidobacterium adolescentis	Bacteria	Actinobacteria	Actinomycetia	Bifidobacteriales	Bifidobacteriaceae	Bifidobacterium	Bifidobacterium adolescentis	0	0	0	0	0	0	1680	k__Bacteria(2);p__Actinobacteria(201174);c__Actinomycetia(1760);o__Bifidobacteriales(85004);f__Bifidobacteriaceae(31953);g__Bifidobacterium(1678);s__Bifidobacterium adolescentis(1680);
Bifidobacterium animalis	Bacteria	Actinobacteria	Actinomycetia	Bifidobacteriales	Bifidobacteriaceae	Bifidobacterium	Bifidobacterium animalis	0	0	0	0	0	0.01253	28025	k__Bacteria(2);p__Actinobacteria(201174);c__Actinomycetia(1760);o__Bifidobacteriales(85004);f__Bifidobacteriaceae(31953);g__Bifidobacterium(1678);s__Bifidobacterium animalis(28025);
Bifidobacterium castoris	Bacteria	Actinobacteria	Actinomycetia	Bifidobacteriales	Bifidobacteriaceae	Bifidobacterium	Bifidobacterium castoris	0	0	0	0	0	0	2306972	k__Bacteria(2);p__Actinobacteria(201174);c__Actinomycetia(1760);o__Bifidobacteriales(85004);f__Bifidobacteriaceae(31953);g__Bifidobacterium(1678);s__Bifidobacterium castoris(2306972);
Bifidobacterium criceti	Bacteria	Actinobacteria	Actinomycetia	Bifidobacteriales	Bifidobacteriaceae	Bifidobacterium	Bifidobacterium criceti	0	0	0	0	0	2e-05	1960969	k__Bacteria(2);p__Actinobacteria(201174);c__Actinomycetia(1760);o__Bifidobacteriales(85004);f__Bifidobacteriaceae(31953);g__Bifidobacterium(1678);s__Bifidobacterium criceti(1960969);
Bifidobacterium cuniculi	Bacteria	Actinobacteria	Actinomycetia	Bifidobacteriales	Bifidobacteriaceae	Bifidobacterium	Bifidobacterium cuniculi	0	0	0	0	0	2e-05	1688	k__Bacteria(2);p__Actinobacteria(201174);c__Actinomycetia(1760);o__Bifidobacteriales(85004);f__Bifidobacteriaceae(31953);g__Bifidobacterium(1678);s__Bifidobacterium cuniculi(1688);
Bifidobacterium pseudolongum	Bacteria	Actinobacteria	Actinomycetia	Bifidobacteriales	Bifidobacteriaceae	Bifidobacterium	Bifidobacterium pseudolongum	0	0	0	0	0	0.00743	1694	k__Bacteria(2);p__Actinobacteria(201174);c__Actinomycetia(1760);o__Bifidobacteriales(85004);f__Bifidobacteriaceae(31953);g__Bifidobacterium(1678);s__Bifidobacterium pseudolongum(1694);
Bifidobacterium_u_s	Bacteria	Actinobacteria	Actinomycetia	Bifidobacteriales	Bifidobacteriaceae	Bifidobacterium	Bifidobacterium_u_s	0	0	0	0	0	2e-05	1678	k__Bacteria(2);p__Actinobacteria(201174);c__Actinomycetia(1760);o__Bifidobacteriales(85004);f__Bifidobacteriaceae(31953);g__Bifidobacterium(1678);s__Bifidobacterium_u_s(1678);
Bittarella massiliensis	Bacteria	Firmicutes	Clostridia	Clostridiales	Ruminococcaceae	Bittarella	Bittarella massiliensis	0	0	0	0	0	4e-05	1720313	k__Bacteria(2);p__Firmicutes(1239);c__Clostridia(186801);o__Clostridiales(186802);f__Ruminococcaceae(541000);g__Bittarella(1929297);s__Bittarella massiliensis(1720313);
Blautia_u_s	Bacteria	Firmicutes	Clostridia	Clostridiales	Lachnospiraceae	Blautia	Blautia_u_s	0	0	0	0	0	4e-05	572511	k__Bacteria(2);p__Firmicutes(1239);c__Clostridia(186801);o__Clostridiales(186802);f__Lachnospiraceae(186803);g__Blautia(572511);s__Blautia_u_s(572511);
Blautia argi	Bacteria	Firmicutes	Clostridia	Clostridiales	Lachnospiraceae	Blautia	Blautia argi	0	0	0	0	0	0	1912897	k__Bacteria(2);p__Firmicutes(1239);c__Clostridia(186801);o__Clostridiales(186802);f__Lachnospiraceae(186803);g__Blautia(572511);s__Blautia argi(1912897);
Blautia wexlerae	Bacteria	Firmicutes	Clostridia	Clostridiales	Lachnospiraceae	Blautia	Blautia wexlerae	0	0	0	0	0	9e-05	418240	k__Bacteria(2);p__Firmicutes(1239);c__Clostridia(186801);o__Clostridiales(186802);f__Lachnospiraceae(186803);g__Blautia(572511);s__Blautia wexlerae(418240);
Burkholderiales_u_s	Bacteria	Proteobacteria	Betaproteobacteria	Burkholderiales	Burkholderiales_u_f	Burkholderiales_u_g	Burkholderiales_u_s	0	0	0	0	0	0.00239	80840	k__Bacteria(2);p__Proteobacteria(1224);c__Betaproteobacteria(28216);o__Burkholderiales(80840);f__Burkholderiales_u_f(80840);g__Burkholderiales_u_g(80840);s__Burkholderiales_u_s(80840);
Butyricicoccus porcorum	Bacteria	Firmicutes	Clostridia	Clostridiales	Clostridiaceae	Butyricicoccus	Butyricicoccus porcorum	0	0	0	0	0	2e-05	1945634	k__Bacteria(2);p__Firmicutes(1239);c__Clostridia(186801);o__Clostridiales(186802);f__Clostridiaceae(31979);g__Butyricicoccus(580596);s__Butyricicoccus porcorum(1945634);
Butyricicoccus pullicaecorum	Bacteria	Firmicutes	Clostridia	Clostridiales	Clostridiaceae	Butyricicoccus	Butyricicoccus pullicaecorum	0	0	0	0	0	2e-05	501571	k__Bacteria(2);p__Firmicutes(1239);c__Clostridia(186801);o__Clostridiales(186802);f__Clostridiaceae(31979);g__Butyricicoccus(580596);s__Butyricicoccus pullicaecorum(501571);
Butyricicoccus_u_s	Bacteria	Firmicutes	Clostridia	Clostridiales	Clostridiaceae	Butyricicoccus	Butyricicoccus_u_s	0	0	0	0	0	4e-05	580596	k__Bacteria(2);p__Firmicutes(1239);c__Clostridia(186801);o__Clostridiales(186802);f__Clostridiaceae(31979);g__Butyricicoccus(580596);s__Butyricicoccus_u_s(580596);
Christensenella timonensis	Bacteria	Firmicutes	Clostridia	Clostridiales	Christensenellaceae	Christensenella	Christensenella timonensis	0	0	0	0	0	3e-05	1816678	k__Bacteria(2);p__Firmicutes(1239);c__Clostridia(186801);o__Clostridiales(186802);f__Christensenellaceae(990719);g__Christensenella(990721);s__Christensenella timonensis(1816678);
Clostridia_u_s	Bacteria	Firmicutes	Clostridia	Clostridia_u_o	Clostridia_u_f	Clostridia_u_g	Clostridia_u_s	0	0	0	0	0	1e-05	186801	k__Bacteria(2);p__Firmicutes(1239);c__Clostridia(186801);o__Clostridia_u_o(186801);f__Clostridia_u_f(186801);g__Clostridia_u_g(186801);s__Clostridia_u_s(186801);
Clostridiales_u_s	Bacteria	Firmicutes	Clostridia	Clostridiales	Clostridiales_u_f	Clostridiales_u_g	Clostridiales_u_s	0	0	0	0	0	0.00022	186802	k__Bacteria(2);p__Firmicutes(1239);c__Clostridia(186801);o__Clostridiales(186802);f__Clostridiales_u_f(186802);g__Clostridiales_u_g(186802);s__Clostridiales_u_s(186802);
Lachnospiraceae_u_s	Bacteria	Firmicutes	Clostridia	Clostridiales	Lachnospiraceae	Lachnospiraceae_u_g	Lachnospiraceae_u_s	0	0	0	0	0	0.02657	186803	k__Bacteria(2);p__Firmicutes(1239);c__Clostridia(186801);o__Clostridiales(186802);f__Lachnospiraceae(186803);g__Lachnospiraceae_u_g(186803);s__Lachnospiraceae_u_s(186803);
Enterocloster asparagiformis	Bacteria	Firmicutes	Clostridia	Clostridiales	Lachnospiraceae	Enterocloster	Enterocloster asparagiformis	0	0	0	0	0	2e-05	333367	k__Bacteria(2);p__Firmicutes(1239);c__Clostridia(186801);o__Clostridiales(186802);f__Lachnospiraceae(186803);g__Enterocloster(2719313);s__Enterocloster asparagiformis(333367);
Clostridium celatum	Bacteria	Firmicutes	Clostridia	Clostridiales	Clostridiaceae	Clostridium	Clostridium celatum	0	0	0	0	0	0.00012	36834	k__Bacteria(2);p__Firmicutes(1239);c__Clostridia(186801);o__Clostridiales(186802);f__Clostridiaceae(31979);g__Clostridium(1485);s__Clostridium celatum(36834);
Enterocloster clostridioformis	Bacteria	Firmicutes	Clostridia	Clostridiales	Lachnospiraceae	Enterocloster	Enterocloster clostridioformis	0	0	0	0	0	0.00011	1531	k__Bacteria(2);p__Firmicutes(1239);c__Clostridia(186801);o__Clostridiales(186802);f__Lachnospiraceae(186803);g__Enterocloster(2719313);s__Enterocloster clostridioformis(1531);
Clostridium cuniculi	Bacteria	Firmicutes	Clostridia	Clostridiales	Clostridiaceae	Clostridium	Clostridium cuniculi	0	0	0	0	0	0.00223	2548455	k__Bacteria(2);p__Firmicutes(1239);c__Clostridia(186801);o__Clostridiales(186802);f__Clostridiaceae(31979);g__Clostridium(1485);s__Clostridium cuniculi(2548455);
Flavonifractor plautii	Bacteria	Firmicutes	Clostridia	Clostridiales	Ruminococcaceae	Flavonifractor	Flavonifractor plautii	0	0	0	0	0	0	292800	k__Bacteria(2);p__Firmicutes(1239);c__Clostridia(186801);o__Clostridiales(186802);f__Ruminococcaceae(541000);g__Flavonifractor(946234);s__Flavonifractor plautii(292800);
Clostridium phoceensis	Bacteria	Firmicutes	Clostridia	Clostridiales	Clostridiaceae	Clostridium	Clostridium phoceensis	0	0	0	0	0	0	1650661	k__Bacteria(2);p__Firmicutes(1239);c__Clostridia(186801);o__Clostridiales(186802);f__Clostridiaceae(31979);g__Clostridium(1485);s__Clostridium phoceensis(1650661);
Clostridium_u_s	Bacteria	Firmicutes	Clostridia	Clostridiales	Clostridiaceae	Clostridium	Clostridium_u_s	0	0	0	0	0	6e-05	1485	k__Bacteria(2);p__Firmicutes(1239);c__Clostridia(186801);o__Clostridiales(186802);f__Clostridiaceae(31979);g__Clostridium(1485);s__Clostridium_u_s(1485);
Schaedlerella arabinosiphila	Bacteria	Firmicutes	Clostridia	Clostridiales	Lachnospiraceae	Schaedlerella	Schaedlerella arabinosiphila	0	0	0	0	0	0.00174	2044587	k__Bacteria(2);p__Firmicutes(1239);c__Clostridia(186801);o__Clostridiales(186802);f__Lachnospiraceae(186803);g__Schaedlerella(2676048);s__Schaedlerella arabinosiphila(2044587);
Clostridium saudiense	Bacteria	Firmicutes	Clostridia	Clostridiales	Clostridiaceae	Clostridium	Clostridium saudiense	0	0	0	0	0	0.00033	1414720	k__Bacteria(2);p__Firmicutes(1239);c__Clostridia(186801);o__Clostridiales(186802);f__Clostridiaceae(31979);g__Clostridium(1485);s__Clostridium saudiense(1414720);
Clostridium porci	Bacteria	Firmicutes	Clostridia	Clostridiales	Clostridiaceae	Clostridium	Clostridium porci	0	0	0	0	0	0.00019	2605778	k__Bacteria(2);p__Firmicutes(1239);c__Clostridia(186801);o__Clostridiales(186802);f__Clostridiaceae(31979);g__Clostridium(1485);s__Clostridium porci(2605778);
Ruminococcaceae_u_s	Bacteria	Firmicutes	Clostridia	Clostridiales	Ruminococcaceae	Ruminococcaceae_u_g	Ruminococcaceae_u_s	0	0	0	0	0	0.00031	541000	k__Bacteria(2);p__Firmicutes(1239);c__Clostridia(186801);o__Clostridiales(186802);f__Ruminococcaceae(541000);g__Ruminococcaceae_u_g(541000);s__Ruminococcaceae_u_s(541000);
Collinsella_u_s	Bacteria	Actinobacteria	Coriobacteriia	Coriobacteriales	Coriobacteriaceae	Collinsella	Collinsella_u_s	0	0	0	0	0	0	102106	k__Bacteria(2);p__Actinobacteria(201174);c__Coriobacteriia(84998);o__Coriobacteriales(84999);f__Coriobacteriaceae(84107);g__Collinsella(102106);s__Collinsella_u_s(102106);
Coprococcus_u_s	Bacteria	Firmicutes	Clostridia	Clostridiales	Lachnospiraceae	Coprococcus	Coprococcus_u_s	0	0	0	0	0	0.00011	33042	k__Bacteria(2);p__Firmicutes(1239);c__Clostridia(186801);o__Clostridiales(186802);f__Lachnospiraceae(186803);g__Coprococcus(33042);s__Coprococcus_u_s(33042);
Dehalococcoides mccartyi	Bacteria	Chloroflexi	Dehalococcoidia	Dehalococcoidales	Dehalococcoidaceae	Dehalococcoides	Dehalococcoides mccartyi	0	0	0	0	0	0	61435	k__Bacteria(2);p__Chloroflexi(200795);c__Dehalococcoidia(301297);o__Dehalococcoidales(1202465);f__Dehalococcoidaceae(1202464);g__Dehalococcoides(61434);s__Dehalococcoides mccartyi(61435);
Dorea_u_s	Bacteria	Firmicutes	Clostridia	Clostridiales	Lachnospiraceae	Dorea	Dorea_u_s	0	0	0	0	0	0.00134	189330	k__Bacteria(2);p__Firmicutes(1239);c__Clostridia(186801);o__Clostridiales(186802);f__Lachnospiraceae(186803);g__Dorea(189330);s__Dorea_u_s(189330);
Drancourtella_u_s	Bacteria	Firmicutes	Clostridia	Clostridiales	Ruminococcaceae	Drancourtella	Drancourtella_u_s	0	0	0	0	0	1e-05	1903506	k__Bacteria(2);p__Firmicutes(1239);c__Clostridia(186801);o__Clostridiales(186802);f__Ruminococcaceae(541000);g__Drancourtella(1903506);s__Drancourtella_u_s(1903506);
Duncaniella muris	Bacteria	Bacteroidetes	Bacteroidia	Bacteroidales	Muribaculaceae	Duncaniella	Duncaniella muris	0	0	0	0	0	0.0042	2094150	k__Bacteria(2);p__Bacteroidetes(976);c__Bacteroidia(200643);o__Bacteroidales(171549);f__Muribaculaceae(2005473);g__Duncaniella(2518495);s__Duncaniella muris(2094150);
Duncaniella_u_s	Bacteria	Bacteroidetes	Bacteroidia	Bacteroidales	Muribaculaceae	Duncaniella	Duncaniella_u_s	0	0	0	0	0	0.00473	2518495	k__Bacteria(2);p__Bacteroidetes(976);c__Bacteroidia(200643);o__Bacteroidales(171549);f__Muribaculaceae(2005473);g__Duncaniella(2518495);s__Duncaniella_u_s(2518495);
Duncaniella freteri	Bacteria	Bacteroidetes	Bacteroidia	Bacteroidales	Muribaculaceae	Duncaniella	Duncaniella freteri	0	0	0	0	0	0.00927	2530391	k__Bacteria(2);p__Bacteroidetes(976);c__Bacteroidia(200643);o__Bacteroidales(171549);f__Muribaculaceae(2005473);g__Duncaniella(2518495);s__Duncaniella freteri(2530391);
Dysosmobacter welbionis	Bacteria	Firmicutes	Clostridia	Clostridiales	Oscillospiraceae	Dysosmobacter	Dysosmobacter welbionis	0	0	0	0	0	9e-05	2093857	k__Bacteria(2);p__Firmicutes(1239);c__Clostridia(186801);o__Clostridiales(186802);f__Oscillospiraceae(216572);g__Dysosmobacter(2591381);s__Dysosmobacter welbionis(2093857);
Enterococcus faecalis	Bacteria	Firmicutes	Bacilli	Lactobacillales	Enterococcaceae	Enterococcus	Enterococcus faecalis	0	0	0	0	0	0.00076	1351	k__Bacteria(2);p__Firmicutes(1239);c__Bacilli(91061);o__Lactobacillales(186826);f__Enterococcaceae(81852);g__Enterococcus(1350);s__Enterococcus faecalis(1351);
Enterococcus faecium	Bacteria	Firmicutes	Bacilli	Lactobacillales	Enterococcaceae	Enterococcus	Enterococcus faecium	0	0	0	0	0	0.00172	1352	k__Bacteria(2);p__Firmicutes(1239);c__Bacilli(91061);o__Lactobacillales(186826);f__Enterococcaceae(81852);g__Enterococcus(1350);s__Enterococcus faecium(1352);
Enterococcus_u_s	Bacteria	Firmicutes	Bacilli	Lactobacillales	Enterococcaceae	Enterococcus	Enterococcus_u_s	0	0	0	0	0	2e-05	1350	k__Bacteria(2);p__Firmicutes(1239);c__Bacilli(91061);o__Lactobacillales(186826);f__Enterococcaceae(81852);g__Enterococcus(1350);s__Enterococcus_u_s(1350);
Adlercreutzia caecimuris	Bacteria	Actinobacteria	Coriobacteriia	Eggerthellales	Eggerthellaceae	Adlercreutzia	Adlercreutzia caecimuris	0	0	0	0	0	3e-05	671266	k__Bacteria(2);p__Actinobacteria(201174);c__Coriobacteriia(84998);o__Eggerthellales(1643822);f__Eggerthellaceae(1643826);g__Adlercreutzia(447020);s__Adlercreutzia caecimuris(671266);
Escherichia coli	Bacteria	Proteobacteria	Gammaproteobacteria	Enterobacterales	Enterobacteriaceae	Escherichia	Escherichia coli	0	0	0	0	0	3e-05	562	k__Bacteria(2);p__Proteobacteria(1224);c__Gammaproteobacteria(1236);o__Enterobacterales(91347);f__Enterobacteriaceae(543);g__Escherichia(561);s__Escherichia coli(562);
[Eubacterium] cellulosolvens	Bacteria	Firmicutes	Clostridia	Clostridiales	Eubacteriaceae	Eubacterium	[Eubacterium] cellulosolvens	0	0	0	0	0	0	29322	k__Bacteria(2);p__Firmicutes(1239);c__Clostridia(186801);o__Clostridiales(186802);f__Eubacteriaceae(186806);g__Eubacterium(1730);s__[Eubacterium] cellulosolvens(29322);
Agathobaculum desmolans	Bacteria	Firmicutes	Clostridia	Clostridiales	Ruminococcaceae	Agathobaculum	Agathobaculum desmolans	0	0	0	0	0	0.00014	39484	k__Bacteria(2);p__Firmicutes(1239);c__Clostridia(186801);o__Clostridiales(186802);f__Ruminococcaceae(541000);g__Agathobaculum(2048137);s__Agathobaculum desmolans(39484);
Eubacterium plexicaudatum	Bacteria	Firmicutes	Clostridia	Clostridiales	Eubacteriaceae	Eubacterium	Eubacterium plexicaudatum	0	0	0	0	0	0.00132	97253	k__Bacteria(2);p__Firmicutes(1239);c__Clostridia(186801);o__Clostridiales(186802);f__Eubacteriaceae(186806);g__Eubacterium(1730);s__Eubacterium plexicaudatum(97253);
Eubacterium_u_s	Bacteria	Firmicutes	Clostridia	Clostridiales	Eubacteriaceae	Eubacterium	Eubacterium_u_s	0	0	0	0	0	0.00139	1730	k__Bacteria(2);p__Firmicutes(1239);c__Clostridia(186801);o__Clostridiales(186802);f__Eubacteriaceae(186806);g__Eubacterium(1730);s__Eubacterium_u_s(1730);
Eubacterium ventriosum	Bacteria	Firmicutes	Clostridia	Clostridiales	Eubacteriaceae	Eubacterium	Eubacterium ventriosum	0	0	0	0	0	3e-05	39496	k__Bacteria(2);p__Firmicutes(1239);c__Clostridia(186801);o__Clostridiales(186802);f__Eubacteriaceae(186806);g__Eubacterium(1730);s__Eubacterium ventriosum(39496);
Evtepia gabavorous	Bacteria	Firmicutes	Clostridia	Clostridiales	Clostridiales_u_f	Evtepia	Evtepia gabavorous	0	0	0	0	0	9e-05	2211183	k__Bacteria(2);p__Firmicutes(1239);c__Clostridia(186801);o__Clostridiales(186802);f__Clostridiales_u_f(186802);g__Evtepia(2211178);s__Evtepia gabavorous(2211183);
Extibacter muris	Bacteria	Firmicutes	Clostridia	Clostridiales	Lachnospiraceae	Extibacter	Extibacter muris	0	0	0	0	0	0.00011	1796622	k__Bacteria(2);p__Firmicutes(1239);c__Clostridia(186801);o__Clostridiales(186802);f__Lachnospiraceae(186803);g__Extibacter(1918452);s__Extibacter muris(1796622);
Faecalibacterium_u_s	Bacteria	Firmicutes	Clostridia	Clostridiales	Ruminococcaceae	Faecalibacterium	Faecalibacterium_u_s	0	0	0	0	0	0	216851	k__Bacteria(2);p__Firmicutes(1239);c__Clostridia(186801);o__Clostridiales(186802);f__Ruminococcaceae(541000);g__Faecalibacterium(216851);s__Faecalibacterium_u_s(216851);
Faecalibaculum rodentium	Bacteria	Firmicutes	Erysipelotrichia	Erysipelotrichales	Erysipelotrichaceae	Faecalibaculum	Faecalibaculum rodentium	0	0	0	0	0	0.00539	1702221	k__Bacteria(2);p__Firmicutes(1239);c__Erysipelotrichia(526524);o__Erysipelotrichales(526525);f__Erysipelotrichaceae(128827);g__Faecalibaculum(1729679);s__Faecalibaculum rodentium(1702221);
Firmicutes_u_s	Bacteria	Firmicutes	Firmicutes_u_c	Firmicutes_u_o	Firmicutes_u_f	Firmicutes_u_g	Firmicutes_u_s	0	0	0	0	0	0.00073	1239	k__Bacteria(2);p__Firmicutes(1239);c__Firmicutes_u_c(1239);o__Firmicutes_u_o(1239);f__Firmicutes_u_f(1239);g__Firmicutes_u_g(1239);s__Firmicutes_u_s(1239);
Flavonifractor_u_s	Bacteria	Firmicutes	Clostridia	Clostridiales	Ruminococcaceae	Flavonifractor	Flavonifractor_u_s	0	0	0	0	0	8e-05	946234	k__Bacteria(2);p__Firmicutes(1239);c__Clostridia(186801);o__Clostridiales(186802);f__Ruminococcaceae(541000);g__Flavonifractor(946234);s__Flavonifractor_u_s(946234);
Flintibacter_u_s	Bacteria	Firmicutes	Clostridia	Clostridiales	Clostridiales_u_f	Flintibacter	Flintibacter_u_s	0	0	0	0	0	1e-05	1918454	k__Bacteria(2);p__Firmicutes(1239);c__Clostridia(186801);o__Clostridiales(186802);f__Clostridiales_u_f(186802);g__Flintibacter(1918454);s__Flintibacter_u_s(1918454);
Gemmiger_u_s	Bacteria	Firmicutes	Clostridia	Clostridiales	Ruminococcaceae	Gemmiger	Gemmiger_u_s	0	0	0	0	0	2e-05	204475	k__Bacteria(2);p__Firmicutes(1239);c__Clostridia(186801);o__Clostridiales(186802);f__Ruminococcaceae(541000);g__Gemmiger(204475);s__Gemmiger_u_s(204475);
Intestinimonas butyriciproducens	Bacteria	Firmicutes	Clostridia	Clostridiales	Clostridiales_u_f	Intestinimonas	Intestinimonas butyriciproducens	0	0	0	0	0	0.0001	1297617	k__Bacteria(2);p__Firmicutes(1239);c__Clostridia(186801);o__Clostridiales(186802);f__Clostridiales_u_f(186802);g__Intestinimonas(1392389);s__Intestinimonas butyriciproducens(1297617);
Intestinimonas massiliensis	Bacteria	Firmicutes	Clostridia	Clostridiales	Clostridiales_u_f	Intestinimonas	Intestinimonas massiliensis	0	0	0	0	0	7e-05	1673721	k__Bacteria(2);p__Firmicutes(1239);c__Clostridia(186801);o__Clostridiales(186802);f__Clostridiales_u_f(186802);g__Intestinimonas(1392389);s__Intestinimonas massiliensis(1673721);
Intestinimonas timonensis	Bacteria	Firmicutes	Clostridia	Clostridiales	Clostridiales_u_f	Intestinimonas	Intestinimonas timonensis	0	0	0	0	0	7e-05	1689270	k__Bacteria(2);p__Firmicutes(1239);c__Clostridia(186801);o__Clostridiales(186802);f__Clostridiales_u_f(186802);g__Intestinimonas(1392389);s__Intestinimonas timonensis(1689270);
Lachnoclostridium_u_s	Bacteria	Firmicutes	Clostridia	Clostridiales	Lachnospiraceae	Lachnoclostridium	Lachnoclostridium_u_s	0	0	0	0	0	0.00026	1506553	k__Bacteria(2);p__Firmicutes(1239);c__Clostridia(186801);o__Clostridiales(186802);f__Lachnospiraceae(186803);g__Lachnoclostridium(1506553);s__Lachnoclostridium_u_s(1506553);
Oliverpabstia intestinalis	Bacteria	Firmicutes	Clostridia	Clostridiales	Lachnospiraceae	Oliverpabstia	Oliverpabstia intestinalis	0	0	0	0	0	6e-05	2606633	k__Bacteria(2);p__Firmicutes(1239);c__Clostridia(186801);o__Clostridiales(186802);f__Lachnospiraceae(186803);g__Oliverpabstia(2815777);s__Oliverpabstia intestinalis(2606633);
Bilifractor porci	Bacteria	Firmicutes	Clostridia	Clostridiales	Lachnospiraceae	Bilifractor	Bilifractor porci	0	0	0	0	0	2e-05	2606636	k__Bacteria(2);p__Firmicutes(1239);c__Clostridia(186801);o__Clostridiales(186802);f__Lachnospiraceae(186803);g__Bilifractor(2815776);s__Bilifractor porci(2606636);
Lachnotalea_u_s	Bacteria	Firmicutes	Clostridia	Clostridiales	Lachnospiraceae	Lachnotalea	Lachnotalea_u_s	0	0	0	0	0	0	1763508	k__Bacteria(2);p__Firmicutes(1239);c__Clostridia(186801);o__Clostridiales(186802);f__Lachnospiraceae(186803);g__Lachnotalea(1763508);s__Lachnotalea_u_s(1763508);
Lacticigenium naphthae	Bacteria	Firmicutes	Bacilli	Lactobacillales	Carnobacteriaceae	Lacticigenium	Lacticigenium naphthae	0	0	0	0	0	0	515351	k__Bacteria(2);p__Firmicutes(1239);c__Bacilli(91061);o__Lactobacillales(186826);f__Carnobacteriaceae(186828);g__Lacticigenium(633405);s__Lacticigenium naphthae(515351);
Lactobacillales_u_s	Bacteria	Firmicutes	Bacilli	Lactobacillales	Lactobacillales_u_f	Lactobacillales_u_g	Lactobacillales_u_s	0	0	0	0	0	0.18816	186826	k__Bacteria(2);p__Firmicutes(1239);c__Bacilli(91061);o__Lactobacillales(186826);f__Lactobacillales_u_f(186826);g__Lactobacillales_u_g(186826);s__Lactobacillales_u_s(186826);
Limosilactobacillus fermentum	Bacteria	Firmicutes	Bacilli	Lactobacillales	Lactobacillaceae	Limosilactobacillus	Limosilactobacillus fermentum	0	0	0	0	0	0	1613	k__Bacteria(2);p__Firmicutes(1239);c__Bacilli(91061);o__Lactobacillales(186826);f__Lactobacillaceae(33958);g__Limosilactobacillus(2742598);s__Limosilactobacillus fermentum(1613);
Lactobacillus_u_s	Bacteria	Firmicutes	Bacilli	Lactobacillales	Lactobacillaceae	Lactobacillus	Lactobacillus_u_s	0	0	0	0	0	0.19135	1578	k__Bacteria(2);p__Firmicutes(1239);c__Bacilli(91061);o__Lactobacillales(186826);f__Lactobacillaceae(33958);g__Lactobacillus(1578);s__Lactobacillus_u_s(1578);
Lactobacillus gasseri	Bacteria	Firmicutes	Bacilli	Lactobacillales	Lactobacillaceae	Lactobacillus	Lactobacillus gasseri	0	0	0	0	0	0.00032	1596	k__Bacteria(2);p__Firmicutes(1239);c__Bacilli(91061);o__Lactobacillales(186826);f__Lactobacillaceae(33958);g__Lactobacillus(1578);s__Lactobacillus gasseri(1596);
Lactobacillus intestinalis	Bacteria	Firmicutes	Bacilli	Lactobacillales	Lactobacillaceae	Lactobacillus	Lactobacillus intestinalis	0	0	0	0	0	0.06209	151781	k__Bacteria(2);p__Firmicutes(1239);c__Bacilli(91061);o__Lactobacillales(186826);f__Lactobacillaceae(33958);g__Lactobacillus(1578);s__Lactobacillus intestinalis(151781);
Lactobacillus johnsonii	Bacteria	Firmicutes	Bacilli	Lactobacillales	Lactobacillaceae	Lactobacillus	Lactobacillus johnsonii	0	0	0	0	0	0.07791	33959	k__Bacteria(2);p__Firmicutes(1239);c__Bacilli(91061);o__Lactobacillales(186826);f__Lactobacillaceae(33958);g__Lactobacillus(1578);s__Lactobacillus johnsonii(33959);
Ligilactobacillus murinus	Bacteria	Firmicutes	Bacilli	Lactobacillales	Lactobacillaceae	Ligilactobacillus	Ligilactobacillus murinus	0	0	0	0	0	0.02426	1622	k__Bacteria(2);p__Firmicutes(1239);c__Bacilli(91061);o__Lactobacillales(186826);f__Lactobacillaceae(33958);g__Ligilactobacillus(2767887);s__Ligilactobacillus murinus(1622);
Limosilactobacillus reuteri	Bacteria	Firmicutes	Bacilli	Lactobacillales	Lactobacillaceae	Limosilactobacillus	Limosilactobacillus reuteri	0	0	0	0	0	0.01232	1598	k__Bacteria(2);p__Firmicutes(1239);c__Bacilli(91061);o__Lactobacillales(186826);f__Lactobacillaceae(33958);g__Limosilactobacillus(2742598);s__Limosilactobacillus reuteri(1598);
Lactobacillus taiwanensis	Bacteria	Firmicutes	Bacilli	Lactobacillales	Lactobacillaceae	Lactobacillus	Lactobacillus taiwanensis	0	0	0	0	0	0.00038	508451	k__Bacteria(2);p__Firmicutes(1239);c__Bacilli(91061);o__Lactobacillales(186826);f__Lactobacillaceae(33958);g__Lactobacillus(1578);s__Lactobacillus taiwanensis(508451);
Limosilactobacillus vaginalis	Bacteria	Firmicutes	Bacilli	Lactobacillales	Lactobacillaceae	Limosilactobacillus	Limosilactobacillus vaginalis	0	0	0	0	0	0.00292	1633	k__Bacteria(2);p__Firmicutes(1239);c__Bacilli(91061);o__Lactobacillales(186826);f__Lactobacillaceae(33958);g__Limosilactobacillus(2742598);s__Limosilactobacillus vaginalis(1633);
Lactonifactor longoviformis	Bacteria	Firmicutes	Clostridia	Clostridiales	Clostridiaceae	Lactonifactor	Lactonifactor longoviformis	0	0	0	0	0	0	341220	k__Bacteria(2);p__Firmicutes(1239);c__Clostridia(186801);o__Clostridiales(186802);f__Clostridiaceae(31979);g__Lactonifactor(420345);s__Lactonifactor longoviformis(341220);
Lawsonibacter asaccharolyticus	Bacteria	Firmicutes	Clostridia	Clostridiales	Clostridiales_u_f	Lawsonibacter	Lawsonibacter asaccharolyticus	0	0	0	0	0	0.00013	2108523	k__Bacteria(2);p__Firmicutes(1239);c__Clostridia(186801);o__Clostridiales(186802);f__Clostridiales_u_f(186802);g__Lawsonibacter(2172004);s__Lawsonibacter asaccharolyticus(2108523);
Longibaculum muris	Bacteria	Firmicutes	Erysipelotrichia	Erysipelotrichales	Erysipelotrichaceae	Longibaculum	Longibaculum muris	0	0	0	0	0	0	1796628	k__Bacteria(2);p__Firmicutes(1239);c__Erysipelotrichia(526524);o__Erysipelotrichales(526525);f__Erysipelotrichaceae(128827);g__Longibaculum(1918538);s__Longibaculum muris(1796628);
Marvinbryantia formatexigens	Bacteria	Firmicutes	Clostridia	Clostridiales	Lachnospiraceae	Marvinbryantia	Marvinbryantia formatexigens	0	0	0	0	0	0.00011	168384	k__Bacteria(2);p__Firmicutes(1239);c__Clostridia(186801);o__Clostridiales(186802);f__Lachnospiraceae(186803);g__Marvinbryantia(248744);s__Marvinbryantia formatexigens(168384);
Massilicoli timonensis	Bacteria	Firmicutes	Erysipelotrichia	Erysipelotrichales	Erysipelotrichaceae	Massilicoli	Massilicoli timonensis	0	0	0	0	0	5e-05	2015901	k__Bacteria(2);p__Firmicutes(1239);c__Erysipelotrichia(526524);o__Erysipelotrichales(526525);f__Erysipelotrichaceae(128827);g__Massilicoli(2683202);s__Massilicoli timonensis(2015901);
Massilimaliae massiliensis	Bacteria	Firmicutes	Clostridia	Clostridiales	Ruminococcaceae	Massilimaliae	Massilimaliae massiliensis	0	0	0	0	0	0.00015	1852384	k__Bacteria(2);p__Firmicutes(1239);c__Clostridia(186801);o__Clostridiales(186802);f__Ruminococcaceae(541000);g__Massilimaliae(1987010);s__Massilimaliae massiliensis(1852384);
Massilimaliae timonensis	Bacteria	Firmicutes	Clostridia	Clostridiales	Ruminococcaceae	Massilimaliae	Massilimaliae timonensis	0	0	0	0	0	0.00314	1987501	k__Bacteria(2);p__Firmicutes(1239);c__Clostridia(186801);o__Clostridiales(186802);f__Ruminococcaceae(541000);g__Massilimaliae(1987010);s__Massilimaliae timonensis(1987501);
Merdimonas faecis	Bacteria	Firmicutes	Clostridia	Clostridiales	Lachnospiraceae	Merdimonas	Merdimonas faecis	0	0	0	0	0	5e-05	1653435	k__Bacteria(2);p__Firmicutes(1239);c__Clostridia(186801);o__Clostridiales(186802);f__Lachnospiraceae(186803);g__Merdimonas(2023266);s__Merdimonas faecis(1653435);
Massilistercora timonensis	Bacteria	Firmicutes	Clostridia	Clostridiales	Clostridiales_u_f	Massilistercora	Massilistercora timonensis	0	0	0	0	0	0.00035	2086584	k__Bacteria(2);p__Firmicutes(1239);c__Clostridia(186801);o__Clostridiales(186802);f__Clostridiales_u_f(186802);g__Massilistercora(2717089);s__Massilistercora timonensis(2086584);
Mucispirillum schaedleri	Bacteria	Deferribacteres	Deferribacteres	Deferribacterales	Deferribacteraceae	Mucispirillum	Mucispirillum schaedleri	0	0	0	0	0	0.00102	248039	k__Bacteria(2);p__Deferribacteres(200930);c__Deferribacteres(68337);o__Deferribacterales(191393);f__Deferribacteraceae(191394);g__Mucispirillum(248038);s__Mucispirillum schaedleri(248039);
Heminiphilus faecis	Bacteria	Bacteroidetes	Bacteroidia	Bacteroidales	Muribaculaceae	Heminiphilus	Heminiphilus faecis	0	0	0	0	0	0.00021	2601703	k__Bacteria(2);p__Bacteroidetes(976);c__Bacteroidia(200643);o__Bacteroidales(171549);f__Muribaculaceae(2005473);g__Heminiphilus(2814934);s__Heminiphilus faecis(2601703);
Sodaliphilus pleomorphus	Bacteria	Bacteroidetes	Bacteroidia	Bacteroidales	Muribaculaceae	Sodaliphilus	Sodaliphilus pleomorphus	0	0	0	0	0	1e-05	2606626	k__Bacteria(2);p__Bacteroidetes(976);c__Bacteroidia(200643);o__Bacteroidales(171549);f__Muribaculaceae(2005473);g__Sodaliphilus(2815786);s__Sodaliphilus pleomorphus(2606626);
Muribaculaceae_u_s	Bacteria	Bacteroidetes	Bacteroidia	Bacteroidales	Muribaculaceae	Muribaculaceae_u_g	Muribaculaceae_u_s	0	0	0	0	0	0.16269	2005473	k__Bacteria(2);p__Bacteroidetes(976);c__Bacteroidia(200643);o__Bacteroidales(171549);f__Muribaculaceae(2005473);g__Muribaculaceae_u_g(2005473);s__Muribaculaceae_u_s(2005473);
Muribaculum intestinale	Bacteria	Bacteroidetes	Bacteroidia	Bacteroidales	Muribaculaceae	Muribaculum	Muribaculum intestinale	0	0	0	0	0	0.0074	1796646	k__Bacteria(2);p__Bacteroidetes(976);c__Bacteroidia(200643);o__Bacteroidales(171549);f__Muribaculaceae(2005473);g__Muribaculum(1918540);s__Muribaculum intestinale(1796646);
Muribaculum_u_s	Bacteria	Bacteroidetes	Bacteroidia	Bacteroidales	Muribaculaceae	Muribaculum	Muribaculum_u_s	0	0	0	0	0	0.01443	1918540	k__Bacteria(2);p__Bacteroidetes(976);c__Bacteroidia(200643);o__Bacteroidales(171549);f__Muribaculaceae(2005473);g__Muribaculum(1918540);s__Muribaculum_u_s(1918540);
Muricomes intestini	Bacteria	Firmicutes	Clostridia	Clostridiales	Lachnospiraceae	Muricomes	Muricomes intestini	0	0	0	0	0	0	1796634	k__Bacteria(2);p__Firmicutes(1239);c__Clostridia(186801);o__Clostridiales(186802);f__Lachnospiraceae(186803);g__Muricomes(1918542);s__Muricomes intestini(1796634);
Negativibacillus massiliensis	Bacteria	Firmicutes	Clostridia	Clostridiales	Ruminococcaceae	Negativibacillus	Negativibacillus massiliensis	0	0	0	0	0	2e-05	1871035	k__Bacteria(2);p__Firmicutes(1239);c__Clostridia(186801);o__Clostridiales(186802);f__Ruminococcaceae(541000);g__Negativibacillus(1980693);s__Negativibacillus massiliensis(1871035);
Neglecta timonensis	Bacteria	Firmicutes	Clostridia	Clostridiales	Ruminococcaceae	Neglecta	Neglecta timonensis	0	0	0	0	0	5e-05	1776382	k__Bacteria(2);p__Firmicutes(1239);c__Clostridia(186801);o__Clostridiales(186802);f__Ruminococcaceae(541000);g__Neglecta(1924105);s__Neglecta timonensis(1776382);
Oscillibacter ruminantium	Bacteria	Firmicutes	Clostridia	Clostridiales	Oscillospiraceae	Oscillibacter	Oscillibacter ruminantium	0	0	0	0	0	0	1263547	k__Bacteria(2);p__Firmicutes(1239);c__Clostridia(186801);o__Clostridiales(186802);f__Oscillospiraceae(216572);g__Oscillibacter(459786);s__Oscillibacter ruminantium(1263547);
Oscillibacter_u_s	Bacteria	Firmicutes	Clostridia	Clostridiales	Oscillospiraceae	Oscillibacter	Oscillibacter_u_s	0	0	0	0	0	0.00073	459786	k__Bacteria(2);p__Firmicutes(1239);c__Clostridia(186801);o__Clostridiales(186802);f__Oscillospiraceae(216572);g__Oscillibacter(459786);s__Oscillibacter_u_s(459786);
Oscillibacter valericigenes	Bacteria	Firmicutes	Clostridia	Clostridiales	Oscillospiraceae	Oscillibacter	Oscillibacter valericigenes	0	0	0	0	0	0	351091	k__Bacteria(2);p__Firmicutes(1239);c__Clostridia(186801);o__Clostridiales(186802);f__Oscillospiraceae(216572);g__Oscillibacter(459786);s__Oscillibacter valericigenes(351091);
Oscillospiraceae_u_s	Bacteria	Firmicutes	Clostridia	Clostridiales	Oscillospiraceae	Oscillospiraceae_u_g	Oscillospiraceae_u_s	0	0	0	0	0	2e-05	216572	k__Bacteria(2);p__Firmicutes(1239);c__Clostridia(186801);o__Clostridiales(186802);f__Oscillospiraceae(216572);g__Oscillospiraceae_u_g(216572);s__Oscillospiraceae_u_s(216572);
Parabacteroides distasonis	Bacteria	Bacteroidetes	Bacteroidia	Bacteroidales	Tannerellaceae	Parabacteroides	Parabacteroides distasonis	0	0	0	0	0	0.00013	823	k__Bacteria(2);p__Bacteroidetes(976);c__Bacteroidia(200643);o__Bacteroidales(171549);f__Tannerellaceae(2005525);g__Parabacteroides(375288);s__Parabacteroides distasonis(823);
Parabacteroides goldsteinii	Bacteria	Bacteroidetes	Bacteroidia	Bacteroidales	Tannerellaceae	Parabacteroides	Parabacteroides goldsteinii	0	0	0	0	0	3e-05	328812	k__Bacteria(2);p__Bacteroidetes(976);c__Bacteroidia(200643);o__Bacteroidales(171549);f__Tannerellaceae(2005525);g__Parabacteroides(375288);s__Parabacteroides goldsteinii(328812);
Paramuribaculum intestinale	Bacteria	Bacteroidetes	Bacteroidia	Bacteroidales	Muribaculaceae	Paramuribaculum	Paramuribaculum intestinale	0	0	0	0	0	0.01373	2094151	k__Bacteria(2);p__Bacteroidetes(976);c__Bacteroidia(200643);o__Bacteroidales(171549);f__Muribaculaceae(2005473);g__Paramuribaculum(2518497);s__Paramuribaculum intestinale(2094151);
Parasutterella excrementihominis	Bacteria	Proteobacteria	Betaproteobacteria	Burkholderiales	Sutterellaceae	Parasutterella	Parasutterella excrementihominis	0	0	0	0	0	0.00237	487175	k__Bacteria(2);p__Proteobacteria(1224);c__Betaproteobacteria(28216);o__Burkholderiales(80840);f__Sutterellaceae(995019);g__Parasutterella(577310);s__Parasutterella excrementihominis(487175);
Adlercreutzia caecicola	Bacteria	Actinobacteria	Coriobacteriia	Eggerthellales	Eggerthellaceae	Adlercreutzia	Adlercreutzia caecicola	0	0	0	0	0	0.00017	747645	k__Bacteria(2);p__Actinobacteria(201174);c__Coriobacteriia(84998);o__Eggerthellales(1643822);f__Eggerthellaceae(1643826);g__Adlercreutzia(447020);s__Adlercreutzia caecicola(747645);
Clostridioides difficile	Bacteria	Firmicutes	Clostridia	Clostridiales	Peptostreptococcaceae	Clostridioides	Clostridioides difficile	0	0	0	0	0	0.00642	1496	k__Bacteria(2);p__Firmicutes(1239);c__Clostridia(186801);o__Clostridiales(186802);f__Peptostreptococcaceae(186804);g__Clostridioides(1870884);s__Clostridioides difficile(1496);
Porphyromonas_u_s	Bacteria	Bacteroidetes	Bacteroidia	Bacteroidales	Porphyromonadaceae	Porphyromonas	Porphyromonas_u_s	0	0	0	0	0	0	836	k__Bacteria(2);p__Bacteroidetes(976);c__Bacteroidia(200643);o__Bacteroidales(171549);f__Porphyromonadaceae(171551);g__Porphyromonas(836);s__Porphyromonas_u_s(836);
Prevotella_u_s	Bacteria	Bacteroidetes	Bacteroidia	Bacteroidales	Prevotellaceae	Prevotella	Prevotella_u_s	0	0	0	0	0	7e-05	838	k__Bacteria(2);p__Bacteroidetes(976);c__Bacteroidia(200643);o__Bacteroidales(171549);f__Prevotellaceae(171552);g__Prevotella(838);s__Prevotella_u_s(838);
Pseudoflavonifractor capillosus	Bacteria	Firmicutes	Clostridia	Clostridiales	Ruminococcaceae	Pseudoflavonifractor	Pseudoflavonifractor capillosus	0	0	0	0	0	5e-05	106588	k__Bacteria(2);p__Firmicutes(1239);c__Clostridia(186801);o__Clostridiales(186802);f__Ruminococcaceae(541000);g__Pseudoflavonifractor(1017280);s__Pseudoflavonifractor capillosus(106588);
Pseudoflavonifractor_u_s	Bacteria	Firmicutes	Clostridia	Clostridiales	Ruminococcaceae	Pseudoflavonifractor	Pseudoflavonifractor_u_s	0	0	0	0	0	0.00013	1017280	k__Bacteria(2);p__Firmicutes(1239);c__Clostridia(186801);o__Clostridiales(186802);f__Ruminococcaceae(541000);g__Pseudoflavonifractor(1017280);s__Pseudoflavonifractor_u_s(1017280);
Romboutsia ilealis	Bacteria	Firmicutes	Clostridia	Clostridiales	Peptostreptococcaceae	Romboutsia	Romboutsia ilealis	0	0	0	0	0	3e-05	1115758	k__Bacteria(2);p__Firmicutes(1239);c__Clostridia(186801);o__Clostridiales(186802);f__Peptostreptococcaceae(186804);g__Romboutsia(1501226);s__Romboutsia ilealis(1115758);
Romboutsia hominis	Bacteria	Firmicutes	Clostridia	Clostridiales	Peptostreptococcaceae	Romboutsia	Romboutsia hominis	0	0	0	0	0	0.00067	1507512	k__Bacteria(2);p__Firmicutes(1239);c__Clostridia(186801);o__Clostridiales(186802);f__Peptostreptococcaceae(186804);g__Romboutsia(1501226);s__Romboutsia hominis(1507512);
Romboutsia timonensis	Bacteria	Firmicutes	Clostridia	Clostridiales	Peptostreptococcaceae	Romboutsia	Romboutsia timonensis	0	0	0	0	0	0.01589	1776391	k__Bacteria(2);p__Firmicutes(1239);c__Clostridia(186801);o__Clostridiales(186802);f__Peptostreptococcaceae(186804);g__Romboutsia(1501226);s__Romboutsia timonensis(1776391);
Roseburia faecis	Bacteria	Firmicutes	Clostridia	Clostridiales	Lachnospiraceae	Roseburia	Roseburia faecis	0	0	0	0	0	1e-05	301302	k__Bacteria(2);p__Firmicutes(1239);c__Clostridia(186801);o__Clostridiales(186802);f__Lachnospiraceae(186803);g__Roseburia(841);s__Roseburia faecis(301302);
Roseburia_u_s	Bacteria	Firmicutes	Clostridia	Clostridiales	Lachnospiraceae	Roseburia	Roseburia_u_s	0	0	0	0	0	0.00262	841	k__Bacteria(2);p__Firmicutes(1239);c__Clostridia(186801);o__Clostridiales(186802);f__Lachnospiraceae(186803);g__Roseburia(841);s__Roseburia_u_s(841);
Rothia_u_s	Bacteria	Actinobacteria	Actinomycetia	Micrococcales	Micrococcaceae	Rothia	Rothia_u_s	0	0	0	0	0	0	32207	k__Bacteria(2);p__Actinobacteria(201174);c__Actinomycetia(1760);o__Micrococcales(85006);f__Micrococcaceae(1268);g__Rothia(32207);s__Rothia_u_s(32207);
Rothia nasimurium	Bacteria	Actinobacteria	Actinomycetia	Micrococcales	Micrococcaceae	Rothia	Rothia nasimurium	0	0	0	0	0	3e-05	85336	k__Bacteria(2);p__Actinobacteria(201174);c__Actinomycetia(1760);o__Micrococcales(85006);f__Micrococcaceae(1268);g__Rothia(32207);s__Rothia nasimurium(85336);
Ruminococcus albus	Bacteria	Firmicutes	Clostridia	Clostridiales	Ruminococcaceae	Ruminococcus	Ruminococcus albus	0	0	0	0	0	0	1264	k__Bacteria(2);p__Firmicutes(1239);c__Clostridia(186801);o__Clostridiales(186802);f__Ruminococcaceae(541000);g__Ruminococcus(1263);s__Ruminococcus albus(1264);
Ruminococcus bromii	Bacteria	Firmicutes	Clostridia	Clostridiales	Ruminococcaceae	Ruminococcus	Ruminococcus bromii	0	0	0	0	0	6e-05	40518	k__Bacteria(2);p__Firmicutes(1239);c__Clostridia(186801);o__Clostridiales(186802);f__Ruminococcaceae(541000);g__Ruminococcus(1263);s__Ruminococcus bromii(40518);
Ruminococcus champanellensis	Bacteria	Firmicutes	Clostridia	Clostridiales	Ruminococcaceae	Ruminococcus	Ruminococcus champanellensis	0	0	0	0	0	0	1161942	k__Bacteria(2);p__Firmicutes(1239);c__Clostridia(186801);o__Clostridiales(186802);f__Ruminococcaceae(541000);g__Ruminococcus(1263);s__Ruminococcus champanellensis(1161942);
Ruminococcus flavefaciens	Bacteria	Firmicutes	Clostridia	Clostridiales	Ruminococcaceae	Ruminococcus	Ruminococcus flavefaciens	0	0	0	0	0	3e-05	1265	k__Bacteria(2);p__Firmicutes(1239);c__Clostridia(186801);o__Clostridiales(186802);f__Ruminococcaceae(541000);g__Ruminococcus(1263);s__Ruminococcus flavefaciens(1265);
Ruminococcus_u_s	Bacteria	Firmicutes	Clostridia	Clostridiales	Ruminococcaceae	Ruminococcus	Ruminococcus_u_s	0	0	0	0	0	0.0001	1263	k__Bacteria(2);p__Firmicutes(1239);c__Clostridia(186801);o__Clostridiales(186802);f__Ruminococcaceae(541000);g__Ruminococcus(1263);s__Ruminococcus_u_s(1263);
Ruthenibacterium lactatiformans	Bacteria	Firmicutes	Clostridia	Clostridiales	Ruminococcaceae	Ruthenibacterium	Ruthenibacterium lactatiformans	0	0	0	0	0	0.0005	1550024	k__Bacteria(2);p__Firmicutes(1239);c__Clostridia(186801);o__Clostridiales(186802);f__Ruminococcaceae(541000);g__Ruthenibacterium(1905344);s__Ruthenibacterium lactatiformans(1550024);
Salmonella enterica	Bacteria	Proteobacteria	Gammaproteobacteria	Enterobacterales	Enterobacteriaceae	Salmonella	Salmonella enterica	0	0	0	0	0	0	28901	k__Bacteria(2);p__Proteobacteria(1224);c__Gammaproteobacteria(1236);o__Enterobacterales(91347);f__Enterobacteriaceae(543);g__Salmonella(590);s__Salmonella enterica(28901);
Staphylococcus_u_s	Bacteria	Firmicutes	Bacilli	Bacillales	Staphylococcaceae	Staphylococcus	Staphylococcus_u_s	0	0	0	0	0	2e-05	1279	k__Bacteria(2);p__Firmicutes(1239);c__Bacilli(91061);o__Bacillales(1385);f__Staphylococcaceae(90964);g__Staphylococcus(1279);s__Staphylococcus_u_s(1279);
Staphylococcus aureus	Bacteria	Firmicutes	Bacilli	Bacillales	Staphylococcaceae	Staphylococcus	Staphylococcus aureus	0	0	0	0	0	1e-05	1280	k__Bacteria(2);p__Firmicutes(1239);c__Bacilli(91061);o__Bacillales(1385);f__Staphylococcaceae(90964);g__Staphylococcus(1279);s__Staphylococcus aureus(1280);
Staphylococcus xylosus	Bacteria	Firmicutes	Bacilli	Bacillales	Staphylococcaceae	Staphylococcus	Staphylococcus xylosus	0	0	0	0	0	0	1288	k__Bacteria(2);p__Firmicutes(1239);c__Bacilli(91061);o__Bacillales(1385);f__Staphylococcaceae(90964);g__Staphylococcus(1279);s__Staphylococcus xylosus(1288);
Streptococcus alactolyticus	Bacteria	Firmicutes	Bacilli	Lactobacillales	Streptococcaceae	Streptococcus	Streptococcus alactolyticus	0	0	0	0	0	2e-05	29389	k__Bacteria(2);p__Firmicutes(1239);c__Bacilli(91061);o__Lactobacillales(186826);f__Streptococcaceae(1300);g__Streptococcus(1301);s__Streptococcus alactolyticus(29389);
Streptococcus azizii	Bacteria	Firmicutes	Bacilli	Lactobacillales	Streptococcaceae	Streptococcus	Streptococcus azizii	0	0	0	0	0	4e-05	1579424	k__Bacteria(2);p__Firmicutes(1239);c__Bacilli(91061);o__Lactobacillales(186826);f__Streptococcaceae(1300);g__Streptococcus(1301);s__Streptococcus azizii(1579424);
Streptococcus equi	Bacteria	Firmicutes	Bacilli	Lactobacillales	Streptococcaceae	Streptococcus	Streptococcus equi	0	0	0	0	0	0	1336	k__Bacteria(2);p__Firmicutes(1239);c__Bacilli(91061);o__Lactobacillales(186826);f__Streptococcaceae(1300);g__Streptococcus(1301);s__Streptococcus equi(1336);
Streptococcus pneumoniae	Bacteria	Firmicutes	Bacilli	Lactobacillales	Streptococcaceae	Streptococcus	Streptococcus pneumoniae	0	0	0	0	0	0	1313	k__Bacteria(2);p__Firmicutes(1239);c__Bacilli(91061);o__Lactobacillales(186826);f__Streptococcaceae(1300);g__Streptococcus(1301);s__Streptococcus pneumoniae(1313);
Streptococcus_u_s	Bacteria	Firmicutes	Bacilli	Lactobacillales	Streptococcaceae	Streptococcus	Streptococcus_u_s	0	0	0	0	0	0.00116	1301	k__Bacteria(2);p__Firmicutes(1239);c__Bacilli(91061);o__Lactobacillales(186826);f__Streptococcaceae(1300);g__Streptococcus(1301);s__Streptococcus_u_s(1301);
Subdoligranulum_u_s	Bacteria	Firmicutes	Clostridia	Clostridiales	Ruminococcaceae	Subdoligranulum	Subdoligranulum_u_s	0	0	0	0	0	0.00095	292632	k__Bacteria(2);p__Firmicutes(1239);c__Clostridia(186801);o__Clostridiales(186802);f__Ruminococcaceae(541000);g__Subdoligranulum(292632);s__Subdoligranulum_u_s(292632);
Subdoligranulum variabile	Bacteria	Firmicutes	Clostridia	Clostridiales	Ruminococcaceae	Subdoligranulum	Subdoligranulum variabile	0	0	0	0	0	0	214851	k__Bacteria(2);p__Firmicutes(1239);c__Clostridia(186801);o__Clostridiales(186802);f__Ruminococcaceae(541000);g__Subdoligranulum(292632);s__Subdoligranulum variabile(214851);
TM7 phylum sp. oral taxon 351	Bacteria	Candidatus Saccharibacteria	Candidatus Saccharibacteria_u_c	Candidatus Saccharibacteria_u_o	Candidatus Saccharibacteria_u_f	Candidatus Saccharibacteria_u_g	TM7 phylum sp. oral taxon 351	0	0	0	0	0	0.00014	713053	k__Bacteria(2);p__Candidatus Saccharibacteria(95818);c__Candidatus Saccharibacteria_u_c(95818);o__Candidatus Saccharibacteria_u_o(95818);f__Candidatus Saccharibacteria_u_f(95818);g__Candidatus Saccharibacteria_u_g(95818);s__TM7 phylum sp. oral taxon 351(713053);
Turicibacter_u_s	Bacteria	Firmicutes	Erysipelotrichia	Erysipelotrichales	Turicibacteraceae	Turicibacter	Turicibacter_u_s	0	0	0	0	0	0.00098	191303	k__Bacteria(2);p__Firmicutes(1239);c__Erysipelotrichia(526524);o__Erysipelotrichales(526525);f__Turicibacteraceae(2810281);g__Turicibacter(191303);s__Turicibacter_u_s(191303);
Tyzzerella_u_s	Bacteria	Firmicutes	Clostridia	Clostridiales	Lachnospiraceae	Tyzzerella	Tyzzerella_u_s	0	0	0	0	0	2e-05	1506577	k__Bacteria(2);p__Firmicutes(1239);c__Clostridia(186801);o__Clostridiales(186802);f__Lachnospiraceae(186803);g__Tyzzerella(1506577);s__Tyzzerella_u_s(1506577);

## Sheet: ca-samples_BACT.TOTAL-Rat4
Name	Kingdom	Phylum	Class	Order	Family	Genus	Species	WAT_Rat4	taPVAT_Rat4	mesPVAT_Rat4	aaPVAT_Rat4	BAT_Rat4	Feces_Rat4	Taxonomy Id	Taxonomy Lineage
Acetatifactor muris	Bacteria	Firmicutes	Clostridia	Clostridiales	Lachnospiraceae	Acetatifactor	Acetatifactor muris	0	0	0	0	0	0.00462	879566	k__Bacteria(2);p__Firmicutes(1239);c__Clostridia(186801);o__Clostridiales(186802);f__Lachnospiraceae(186803);g__Acetatifactor(1427378);s__Acetatifactor muris(879566);
Acetivibrio ethanolgignens	Bacteria	Firmicutes	Clostridia	Clostridiales	Ruminococcaceae	Acetivibrio	Acetivibrio ethanolgignens	0	0	0	0	0	0.00015	290052	k__Bacteria(2);p__Firmicutes(1239);c__Clostridia(186801);o__Clostridiales(186802);f__Ruminococcaceae(541000);g__Acetivibrio(35829);s__Acetivibrio ethanolgignens(290052);
Achromobacter_u_s	Bacteria	Proteobacteria	Betaproteobacteria	Burkholderiales	Alcaligenaceae	Achromobacter	Achromobacter_u_s	0	0	0	0	0	0	222	k__Bacteria(2);p__Proteobacteria(1224);c__Betaproteobacteria(28216);o__Burkholderiales(80840);f__Alcaligenaceae(506);g__Achromobacter(222);s__Achromobacter_u_s(222);
Acinetobacter_u_s	Bacteria	Proteobacteria	Gammaproteobacteria	Pseudomonadales	Moraxellaceae	Acinetobacter	Acinetobacter_u_s	0	0.0002	0	0	0	0	469	k__Bacteria(2);p__Proteobacteria(1224);c__Gammaproteobacteria(1236);o__Pseudomonadales(72274);f__Moraxellaceae(468);g__Acinetobacter(469);s__Acinetobacter_u_s(469);
Acinetobacter beijerinckii	Bacteria	Proteobacteria	Gammaproteobacteria	Pseudomonadales	Moraxellaceae	Acinetobacter	Acinetobacter beijerinckii	0	0	0	0	0	0	262668	k__Bacteria(2);p__Proteobacteria(1224);c__Gammaproteobacteria(1236);o__Pseudomonadales(72274);f__Moraxellaceae(468);g__Acinetobacter(469);s__Acinetobacter beijerinckii(262668);
Acinetobacter lwoffii	Bacteria	Proteobacteria	Gammaproteobacteria	Pseudomonadales	Moraxellaceae	Acinetobacter	Acinetobacter lwoffii	0	0	0	0	0	0	28090	k__Bacteria(2);p__Proteobacteria(1224);c__Gammaproteobacteria(1236);o__Pseudomonadales(72274);f__Moraxellaceae(468);g__Acinetobacter(469);s__Acinetobacter lwoffii(28090);
Acinetobacter idrijaensis	Bacteria	Proteobacteria	Gammaproteobacteria	Pseudomonadales	Moraxellaceae	Acinetobacter	Acinetobacter idrijaensis	0	0	0	0	0	0	1507807	k__Bacteria(2);p__Proteobacteria(1224);c__Gammaproteobacteria(1236);o__Pseudomonadales(72274);f__Moraxellaceae(468);g__Acinetobacter(469);s__Acinetobacter idrijaensis(1507807);
Acutalibacter_u_s	Bacteria	Firmicutes	Clostridia	Clostridiales	Ruminococcaceae	Acutalibacter	Acutalibacter_u_s	0	0	0	0	0	0.00471	1918385	k__Bacteria(2);p__Firmicutes(1239);c__Clostridia(186801);o__Clostridiales(186802);f__Ruminococcaceae(541000);g__Acutalibacter(1918385);s__Acutalibacter_u_s(1918385);
Adlercreutzia equolifaciens	Bacteria	Actinobacteria	Coriobacteriia	Eggerthellales	Eggerthellaceae	Adlercreutzia	Adlercreutzia equolifaciens	0	0	0	0	0	0.00241	446660	k__Bacteria(2);p__Actinobacteria(201174);c__Coriobacteriia(84998);o__Eggerthellales(1643822);f__Eggerthellaceae(1643826);g__Adlercreutzia(447020);s__Adlercreutzia equolifaciens(446660);
Adlercreutzia muris	Bacteria	Actinobacteria	Coriobacteriia	Eggerthellales	Eggerthellaceae	Adlercreutzia	Adlercreutzia muris	0	0	0	0	0	0	1796610	k__Bacteria(2);p__Actinobacteria(201174);c__Coriobacteriia(84998);o__Eggerthellales(1643822);f__Eggerthellaceae(1643826);g__Adlercreutzia(447020);s__Adlercreutzia muris(1796610);
Akkermansia muciniphila	Bacteria	Verrucomicrobia	Verrucomicrobiae	Verrucomicrobiales	Akkermansiaceae	Akkermansia	Akkermansia muciniphila	0	0	0	0	0	6e-05	239935	k__Bacteria(2);p__Verrucomicrobia(74201);c__Verrucomicrobiae(203494);o__Verrucomicrobiales(48461);f__Akkermansiaceae(1647988);g__Akkermansia(239934);s__Akkermansia muciniphila(239935);
Bacteria_u_s	Bacteria	Bacteria_u_p	Bacteria_u_c	Bacteria_u_o	Bacteria_u_f	Bacteria_u_g	Bacteria_u_s	0	0	0	0	0	0	2	k__Bacteria(2);p__Bacteria_u_p(2);c__Bacteria_u_c(2);o__Bacteria_u_o(2);f__Bacteria_u_f(2);g__Bacteria_u_g(2);s__Bacteria_u_s(2);
Alistipes finegoldii	Bacteria	Bacteroidetes	Bacteroidia	Bacteroidales	Rikenellaceae	Alistipes	Alistipes finegoldii	0	0	0	0	0	0.00237	214856	k__Bacteria(2);p__Bacteroidetes(976);c__Bacteroidia(200643);o__Bacteroidales(171549);f__Rikenellaceae(171550);g__Alistipes(239759);s__Alistipes finegoldii(214856);
Alistipes onderdonkii	Bacteria	Bacteroidetes	Bacteroidia	Bacteroidales	Rikenellaceae	Alistipes	Alistipes onderdonkii	0	0	0	0	0	0	328813	k__Bacteria(2);p__Bacteroidetes(976);c__Bacteroidia(200643);o__Bacteroidales(171549);f__Rikenellaceae(171550);g__Alistipes(239759);s__Alistipes onderdonkii(328813);
Alistipes putredinis	Bacteria	Bacteroidetes	Bacteroidia	Bacteroidales	Rikenellaceae	Alistipes	Alistipes putredinis	0	0.00048	0	0	0	0	28117	k__Bacteria(2);p__Bacteroidetes(976);c__Bacteroidia(200643);o__Bacteroidales(171549);f__Rikenellaceae(171550);g__Alistipes(239759);s__Alistipes putredinis(28117);
Alistipes_u_s	Bacteria	Bacteroidetes	Bacteroidia	Bacteroidales	Rikenellaceae	Alistipes	Alistipes_u_s	0	0.00039	0	0	0	0.0026	239759	k__Bacteria(2);p__Bacteroidetes(976);c__Bacteroidia(200643);o__Bacteroidales(171549);f__Rikenellaceae(171550);g__Alistipes(239759);s__Alistipes_u_s(239759);
Aminipila_u_s	Bacteria	Firmicutes	Clostridia	Clostridiales	Clostridiales Family XIII. Incertae Sedis	Aminipila	Aminipila_u_s	0	0	0	0	0	0.00012	2060094	k__Bacteria(2);p__Firmicutes(1239);c__Clostridia(186801);o__Clostridiales(186802);f__Clostridiales Family XIII. Incertae Sedis(543314);g__Aminipila(2060094);s__Aminipila_u_s(2060094);
Anaerofustis stercorihominis	Bacteria	Firmicutes	Clostridia	Clostridiales	Eubacteriaceae	Anaerofustis	Anaerofustis stercorihominis	0	0	0	0	0	6e-05	214853	k__Bacteria(2);p__Firmicutes(1239);c__Clostridia(186801);o__Clostridiales(186802);f__Eubacteriaceae(186806);g__Anaerofustis(264995);s__Anaerofustis stercorihominis(214853);
Anaeromassilibacillus_u_s	Bacteria	Firmicutes	Clostridia	Clostridiales	Ruminococcaceae	Anaeromassilibacillus	Anaeromassilibacillus_u_s	0	0	0	0	0	0.0003	1924093	k__Bacteria(2);p__Firmicutes(1239);c__Clostridia(186801);o__Clostridiales(186802);f__Ruminococcaceae(541000);g__Anaeromassilibacillus(1924093);s__Anaeromassilibacillus_u_s(1924093);
Anaerotignum faecicola	Bacteria	Firmicutes	Clostridia	Clostridiales	Lachnospiraceae	Anaerotignum	Anaerotignum faecicola	0	0	0	0	0	0	2358141	k__Bacteria(2);p__Firmicutes(1239);c__Clostridia(186801);o__Clostridiales(186802);f__Lachnospiraceae(186803);g__Anaerotignum(2039240);s__Anaerotignum faecicola(2358141);
Anaerotignum lactatifermentans	Bacteria	Firmicutes	Clostridia	Clostridiales	Lachnospiraceae	Anaerotignum	Anaerotignum lactatifermentans	0	0	0	0	0	0.0001	160404	k__Bacteria(2);p__Firmicutes(1239);c__Clostridia(186801);o__Clostridiales(186802);f__Lachnospiraceae(186803);g__Anaerotignum(2039240);s__Anaerotignum lactatifermentans(160404);
Anaerotruncus_u_s	Bacteria	Firmicutes	Clostridia	Clostridiales	Ruminococcaceae	Anaerotruncus	Anaerotruncus_u_s	0	0	0	0	0	0.00311	244127	k__Bacteria(2);p__Firmicutes(1239);c__Clostridia(186801);o__Clostridiales(186802);f__Ruminococcaceae(541000);g__Anaerotruncus(244127);s__Anaerotruncus_u_s(244127);
Alkalihalobacillus akibai	Bacteria	Firmicutes	Bacilli	Bacillales	Bacillaceae	Alkalihalobacillus	Alkalihalobacillus akibai	0	0	0	0	0	0	1411	k__Bacteria(2);p__Firmicutes(1239);c__Bacilli(91061);o__Bacillales(1385);f__Bacillaceae(186817);g__Alkalihalobacillus(2675234);s__Alkalihalobacillus akibai(1411);
Bacillaceae_u_s	Bacteria	Firmicutes	Bacilli	Bacillales	Bacillaceae	Bacillaceae_u_g	Bacillaceae_u_s	0	0	0	0	0	0	186817	k__Bacteria(2);p__Firmicutes(1239);c__Bacilli(91061);o__Bacillales(1385);f__Bacillaceae(186817);g__Bacillaceae_u_g(186817);s__Bacillaceae_u_s(186817);
Bacteroidales_u_s	Bacteria	Bacteroidetes	Bacteroidia	Bacteroidales	Bacteroidales_u_f	Bacteroidales_u_g	Bacteroidales_u_s	0	0	0	0	0	0	171549	k__Bacteria(2);p__Bacteroidetes(976);c__Bacteroidia(200643);o__Bacteroidales(171549);f__Bacteroidales_u_f(171549);g__Bacteroidales_u_g(171549);s__Bacteroidales_u_s(171549);
Bacteroides fragilis	Bacteria	Bacteroidetes	Bacteroidia	Bacteroidales	Bacteroidaceae	Bacteroides	Bacteroides fragilis	0	0	0	0	0	0	817	k__Bacteria(2);p__Bacteroidetes(976);c__Bacteroidia(200643);o__Bacteroidales(171549);f__Bacteroidaceae(815);g__Bacteroides(816);s__Bacteroides fragilis(817);
Bacteroides_u_s	Bacteria	Bacteroidetes	Bacteroidia	Bacteroidales	Bacteroidaceae	Bacteroides	Bacteroides_u_s	0	0	0	0	0	0.06414	816	k__Bacteria(2);p__Bacteroidetes(976);c__Bacteroidia(200643);o__Bacteroidales(171549);f__Bacteroidaceae(815);g__Bacteroides(816);s__Bacteroides_u_s(816);
Bacteroides acidifaciens	Bacteria	Bacteroidetes	Bacteroidia	Bacteroidales	Bacteroidaceae	Bacteroides	Bacteroides acidifaciens	0	0	0	0	0	0.03344	85831	k__Bacteria(2);p__Bacteroidetes(976);c__Bacteroidia(200643);o__Bacteroidales(171549);f__Bacteroidaceae(815);g__Bacteroides(816);s__Bacteroides acidifaciens(85831);
Bacteroides caccae	Bacteria	Bacteroidetes	Bacteroidia	Bacteroidales	Bacteroidaceae	Bacteroides	Bacteroides caccae	0	0	0	0	0	0.00026	47678	k__Bacteria(2);p__Bacteroidetes(976);c__Bacteroidia(200643);o__Bacteroidales(171549);f__Bacteroidaceae(815);g__Bacteroides(816);s__Bacteroides caccae(47678);
Bacteroides caecimuri	Bacteria	Bacteroidetes	Bacteroidia	Bacteroidales	Bacteroidaceae	Bacteroides	Bacteroides caecimuri	0	0	0	0	0	0.016	2516958	k__Bacteria(2);p__Bacteroidetes(976);c__Bacteroidia(200643);o__Bacteroidales(171549);f__Bacteroidaceae(815);g__Bacteroides(816);s__Bacteroides caecimuri(2516958);
Bacteroides caecimuris	Bacteria	Bacteroidetes	Bacteroidia	Bacteroidales	Bacteroidaceae	Bacteroides	Bacteroides caecimuris	0	0	0	0	0	0.01858	1796613	k__Bacteria(2);p__Bacteroidetes(976);c__Bacteroidia(200643);o__Bacteroidales(171549);f__Bacteroidaceae(815);g__Bacteroides(816);s__Bacteroides caecimuris(1796613);
Bacteroides clarus	Bacteria	Bacteroidetes	Bacteroidia	Bacteroidales	Bacteroidaceae	Bacteroides	Bacteroides clarus	0	0	0	0	0	0	626929	k__Bacteria(2);p__Bacteroidetes(976);c__Bacteroidia(200643);o__Bacteroidales(171549);f__Bacteroidaceae(815);g__Bacteroides(816);s__Bacteroides clarus(626929);
Bacteroides eggerthii	Bacteria	Bacteroidetes	Bacteroidia	Bacteroidales	Bacteroidaceae	Bacteroides	Bacteroides eggerthii	0	0	0	0	0	0	28111	k__Bacteria(2);p__Bacteroidetes(976);c__Bacteroidia(200643);o__Bacteroidales(171549);f__Bacteroidaceae(815);g__Bacteroides(816);s__Bacteroides eggerthii(28111);
Bacteroides faecichinchillae	Bacteria	Bacteroidetes	Bacteroidia	Bacteroidales	Bacteroidaceae	Bacteroides	Bacteroides faecichinchillae	0	0	0	0	0	8e-05	871325	k__Bacteria(2);p__Bacteroidetes(976);c__Bacteroidia(200643);o__Bacteroidales(171549);f__Bacteroidaceae(815);g__Bacteroides(816);s__Bacteroides faecichinchillae(871325);
Bacteroides finegoldii	Bacteria	Bacteroidetes	Bacteroidia	Bacteroidales	Bacteroidaceae	Bacteroides	Bacteroides finegoldii	0	0	0	0	0	0	338188	k__Bacteria(2);p__Bacteroidetes(976);c__Bacteroidia(200643);o__Bacteroidales(171549);f__Bacteroidaceae(815);g__Bacteroides(816);s__Bacteroides finegoldii(338188);
Bacteroides intestinalis	Bacteria	Bacteroidetes	Bacteroidia	Bacteroidales	Bacteroidaceae	Bacteroides	Bacteroides intestinalis	0	0	0	0	0	0	329854	k__Bacteria(2);p__Bacteroidetes(976);c__Bacteroidia(200643);o__Bacteroidales(171549);f__Bacteroidaceae(815);g__Bacteroides(816);s__Bacteroides intestinalis(329854);
Phocaeicola plebeius	Bacteria	Bacteroidetes	Bacteroidia	Bacteroidales	Bacteroidales_u_f	Phocaeicola	Phocaeicola plebeius	0	0	0	0	0	0	310297	k__Bacteria(2);p__Bacteroidetes(976);c__Bacteroidia(200643);o__Bacteroidales(171549);f__Bacteroidales_u_f(171549);g__Phocaeicola(909656);s__Phocaeicola plebeius(310297);
Bacteroides stercorirosoris	Bacteria	Bacteroidetes	Bacteroidia	Bacteroidales	Bacteroidaceae	Bacteroides	Bacteroides stercorirosoris	0	0	0	0	0	0	871324	k__Bacteria(2);p__Bacteroidetes(976);c__Bacteroidia(200643);o__Bacteroidales(171549);f__Bacteroidaceae(815);g__Bacteroides(816);s__Bacteroides stercorirosoris(871324);
Bacteroides stercoris	Bacteria	Bacteroidetes	Bacteroidia	Bacteroidales	Bacteroidaceae	Bacteroides	Bacteroides stercoris	0	0	0	0	0	0	46506	k__Bacteria(2);p__Bacteroidetes(976);c__Bacteroidia(200643);o__Bacteroidales(171549);f__Bacteroidaceae(815);g__Bacteroides(816);s__Bacteroides stercoris(46506);
Bacteroides uniformis	Bacteria	Bacteroidetes	Bacteroidia	Bacteroidales	Bacteroidaceae	Bacteroides	Bacteroides uniformis	0	0	0	0	0	0	820	k__Bacteria(2);p__Bacteroidetes(976);c__Bacteroidia(200643);o__Bacteroidales(171549);f__Bacteroidaceae(815);g__Bacteroides(816);s__Bacteroides uniformis(820);
Phocaeicola vulgatus	Bacteria	Bacteroidetes	Bacteroidia	Bacteroidales	Bacteroidales_u_f	Phocaeicola	Phocaeicola vulgatus	0	0	0	0	0	0	821	k__Bacteria(2);p__Bacteroidetes(976);c__Bacteroidia(200643);o__Bacteroidales(171549);f__Bacteroidales_u_f(171549);g__Phocaeicola(909656);s__Phocaeicola vulgatus(821);
Barnesiella intestinihominis	Bacteria	Bacteroidetes	Bacteroidia	Bacteroidales	Barnesiellaceae	Barnesiella	Barnesiella intestinihominis	0	0.00083	0	0	0	0	487174	k__Bacteria(2);p__Bacteroidetes(976);c__Bacteroidia(200643);o__Bacteroidales(171549);f__Barnesiellaceae(2005519);g__Barnesiella(397864);s__Barnesiella intestinihominis(487174);
Barnesiella_u_s	Bacteria	Bacteroidetes	Bacteroidia	Bacteroidales	Barnesiellaceae	Barnesiella	Barnesiella_u_s	0	0	0	0	0	0.00019	397864	k__Bacteria(2);p__Bacteroidetes(976);c__Bacteroidia(200643);o__Bacteroidales(171549);f__Barnesiellaceae(2005519);g__Barnesiella(397864);s__Barnesiella_u_s(397864);
Bifidobacterium adolescentis	Bacteria	Actinobacteria	Actinomycetia	Bifidobacteriales	Bifidobacteriaceae	Bifidobacterium	Bifidobacterium adolescentis	0	0	0	0	0	0	1680	k__Bacteria(2);p__Actinobacteria(201174);c__Actinomycetia(1760);o__Bifidobacteriales(85004);f__Bifidobacteriaceae(31953);g__Bifidobacterium(1678);s__Bifidobacterium adolescentis(1680);
Bifidobacterium animalis	Bacteria	Actinobacteria	Actinomycetia	Bifidobacteriales	Bifidobacteriaceae	Bifidobacterium	Bifidobacterium animalis	0	0	0	0	0	0	28025	k__Bacteria(2);p__Actinobacteria(201174);c__Actinomycetia(1760);o__Bifidobacteriales(85004);f__Bifidobacteriaceae(31953);g__Bifidobacterium(1678);s__Bifidobacterium animalis(28025);
Bifidobacterium criceti	Bacteria	Actinobacteria	Actinomycetia	Bifidobacteriales	Bifidobacteriaceae	Bifidobacterium	Bifidobacterium criceti	0	0	0	0	0	0	1960969	k__Bacteria(2);p__Actinobacteria(201174);c__Actinomycetia(1760);o__Bifidobacteriales(85004);f__Bifidobacteriaceae(31953);g__Bifidobacterium(1678);s__Bifidobacterium criceti(1960969);
Bifidobacterium pseudolongum	Bacteria	Actinobacteria	Actinomycetia	Bifidobacteriales	Bifidobacteriaceae	Bifidobacterium	Bifidobacterium pseudolongum	0	0	0	0	0	0.00052	1694	k__Bacteria(2);p__Actinobacteria(201174);c__Actinomycetia(1760);o__Bifidobacteriales(85004);f__Bifidobacteriaceae(31953);g__Bifidobacterium(1678);s__Bifidobacterium pseudolongum(1694);
Bilophila wadsworthia	Bacteria	Proteobacteria	Deltaproteobacteria	Desulfovibrionales	Desulfovibrionaceae	Bilophila	Bilophila wadsworthia	0	0	0	0	0	0	35833	k__Bacteria(2);p__Proteobacteria(1224);c__Deltaproteobacteria(28221);o__Desulfovibrionales(213115);f__Desulfovibrionaceae(194924);g__Bilophila(35832);s__Bilophila wadsworthia(35833);
Blastomonas_u_s	Bacteria	Proteobacteria	Alphaproteobacteria	Sphingomonadales	Sphingomonadaceae	Blastomonas	Blastomonas_u_s	0	0	0	0	0	0	150203	k__Bacteria(2);p__Proteobacteria(1224);c__Alphaproteobacteria(28211);o__Sphingomonadales(204457);f__Sphingomonadaceae(41297);g__Blastomonas(150203);s__Blastomonas_u_s(150203);
Blautia coccoides	Bacteria	Firmicutes	Clostridia	Clostridiales	Lachnospiraceae	Blautia	Blautia coccoides	0	0	0	0	0	0.00011	1532	k__Bacteria(2);p__Firmicutes(1239);c__Clostridia(186801);o__Clostridiales(186802);f__Lachnospiraceae(186803);g__Blautia(572511);s__Blautia coccoides(1532);
Blautia_u_s	Bacteria	Firmicutes	Clostridia	Clostridiales	Lachnospiraceae	Blautia	Blautia_u_s	0	0	0	0	0	0	572511	k__Bacteria(2);p__Firmicutes(1239);c__Clostridia(186801);o__Clostridiales(186802);f__Lachnospiraceae(186803);g__Blautia(572511);s__Blautia_u_s(572511);
Blautia argi	Bacteria	Firmicutes	Clostridia	Clostridiales	Lachnospiraceae	Blautia	Blautia argi	0	0	0	0	0	0	1912897	k__Bacteria(2);p__Firmicutes(1239);c__Clostridia(186801);o__Clostridiales(186802);f__Lachnospiraceae(186803);g__Blautia(572511);s__Blautia argi(1912897);
Blautia wexlerae	Bacteria	Firmicutes	Clostridia	Clostridiales	Lachnospiraceae	Blautia	Blautia wexlerae	0	0	0	0	0	6e-05	418240	k__Bacteria(2);p__Firmicutes(1239);c__Clostridia(186801);o__Clostridiales(186802);f__Lachnospiraceae(186803);g__Blautia(572511);s__Blautia wexlerae(418240);
Bosea_u_s	Bacteria	Proteobacteria	Alphaproteobacteria	Rhizobiales	Bradyrhizobiaceae	Bosea	Bosea_u_s	0	0.00068	0	0	0	0	85413	k__Bacteria(2);p__Proteobacteria(1224);c__Alphaproteobacteria(28211);o__Rhizobiales(356);f__Bradyrhizobiaceae(41294);g__Bosea(85413);s__Bosea_u_s(85413);
Bosea vestrisii	Bacteria	Proteobacteria	Alphaproteobacteria	Rhizobiales	Bradyrhizobiaceae	Bosea	Bosea vestrisii	0	0.0004	0	0	0	0	151416	k__Bacteria(2);p__Proteobacteria(1224);c__Alphaproteobacteria(28211);o__Rhizobiales(356);f__Bradyrhizobiaceae(41294);g__Bosea(85413);s__Bosea vestrisii(151416);
Brevibacterium mcbrellneri	Bacteria	Actinobacteria	Actinomycetia	Micrococcales	Brevibacteriaceae	Brevibacterium	Brevibacterium mcbrellneri	0	0	0	0	0	0	53363	k__Bacteria(2);p__Actinobacteria(201174);c__Actinomycetia(1760);o__Micrococcales(85006);f__Brevibacteriaceae(85019);g__Brevibacterium(1696);s__Brevibacterium mcbrellneri(53363);
Brevundimonas_u_s	Bacteria	Proteobacteria	Alphaproteobacteria	Caulobacterales	Caulobacteraceae	Brevundimonas	Brevundimonas_u_s	0	0	1	0	0	0	41275	k__Bacteria(2);p__Proteobacteria(1224);c__Alphaproteobacteria(28211);o__Caulobacterales(204458);f__Caulobacteraceae(76892);g__Brevundimonas(41275);s__Brevundimonas_u_s(41275);
Burkholderiales_u_s	Bacteria	Proteobacteria	Betaproteobacteria	Burkholderiales	Burkholderiales_u_f	Burkholderiales_u_g	Burkholderiales_u_s	0	0	0	0	0	0.00045	80840	k__Bacteria(2);p__Proteobacteria(1224);c__Betaproteobacteria(28216);o__Burkholderiales(80840);f__Burkholderiales_u_f(80840);g__Burkholderiales_u_g(80840);s__Burkholderiales_u_s(80840);
Butyricicoccus porcorum	Bacteria	Firmicutes	Clostridia	Clostridiales	Clostridiaceae	Butyricicoccus	Butyricicoccus porcorum	0	0	0	0	0	8e-05	1945634	k__Bacteria(2);p__Firmicutes(1239);c__Clostridia(186801);o__Clostridiales(186802);f__Clostridiaceae(31979);g__Butyricicoccus(580596);s__Butyricicoccus porcorum(1945634);
Butyricicoccus_u_s	Bacteria	Firmicutes	Clostridia	Clostridiales	Clostridiaceae	Butyricicoccus	Butyricicoccus_u_s	0	0	0	0	0	0.00016	580596	k__Bacteria(2);p__Firmicutes(1239);c__Clostridia(186801);o__Clostridiales(186802);f__Clostridiaceae(31979);g__Butyricicoccus(580596);s__Butyricicoccus_u_s(580596);
Clostridiales_u_s	Bacteria	Firmicutes	Clostridia	Clostridiales	Clostridiales_u_f	Clostridiales_u_g	Clostridiales_u_s	0	0	0	0	0	0.00057	186802	k__Bacteria(2);p__Firmicutes(1239);c__Clostridia(186801);o__Clostridiales(186802);f__Clostridiales_u_f(186802);g__Clostridiales_u_g(186802);s__Clostridiales_u_s(186802);
Lachnospiraceae_u_s	Bacteria	Firmicutes	Clostridia	Clostridiales	Lachnospiraceae	Lachnospiraceae_u_g	Lachnospiraceae_u_s	0	0.00038	0	0	0	0.03452	186803	k__Bacteria(2);p__Firmicutes(1239);c__Clostridia(186801);o__Clostridiales(186802);f__Lachnospiraceae(186803);g__Lachnospiraceae_u_g(186803);s__Lachnospiraceae_u_s(186803);
Clostridium_u_s	Bacteria	Firmicutes	Clostridia	Clostridiales	Clostridiaceae	Clostridium	Clostridium_u_s	0	0	0	0	0	0.0007	1485	k__Bacteria(2);p__Firmicutes(1239);c__Clostridia(186801);o__Clostridiales(186802);f__Clostridiaceae(31979);g__Clostridium(1485);s__Clostridium_u_s(1485);
Clostridium cuniculi	Bacteria	Firmicutes	Clostridia	Clostridiales	Clostridiaceae	Clostridium	Clostridium cuniculi	0	0	0	0	0	0.00015	2548455	k__Bacteria(2);p__Firmicutes(1239);c__Clostridia(186801);o__Clostridiales(186802);f__Clostridiaceae(31979);g__Clostridium(1485);s__Clostridium cuniculi(2548455);
Ruminococcaceae_u_s	Bacteria	Firmicutes	Clostridia	Clostridiales	Ruminococcaceae	Ruminococcaceae_u_g	Ruminococcaceae_u_s	0	0	0	0	0	0.0002	541000	k__Bacteria(2);p__Firmicutes(1239);c__Clostridia(186801);o__Clostridiales(186802);f__Ruminococcaceae(541000);g__Ruminococcaceae_u_g(541000);s__Ruminococcaceae_u_s(541000);
Flavonifractor plautii	Bacteria	Firmicutes	Clostridia	Clostridiales	Ruminococcaceae	Flavonifractor	Flavonifractor plautii	0	0	0	0	0	9e-05	292800	k__Bacteria(2);p__Firmicutes(1239);c__Clostridia(186801);o__Clostridiales(186802);f__Ruminococcaceae(541000);g__Flavonifractor(946234);s__Flavonifractor plautii(292800);
Clostridium phoceensis	Bacteria	Firmicutes	Clostridia	Clostridiales	Clostridiaceae	Clostridium	Clostridium phoceensis	0	0	0	0	0	5e-05	1650661	k__Bacteria(2);p__Firmicutes(1239);c__Clostridia(186801);o__Clostridiales(186802);f__Clostridiaceae(31979);g__Clostridium(1485);s__Clostridium phoceensis(1650661);
Schaedlerella arabinosiphila	Bacteria	Firmicutes	Clostridia	Clostridiales	Lachnospiraceae	Schaedlerella	Schaedlerella arabinosiphila	0	0	0	0	0	0.00332	2044587	k__Bacteria(2);p__Firmicutes(1239);c__Clostridia(186801);o__Clostridiales(186802);f__Lachnospiraceae(186803);g__Schaedlerella(2676048);s__Schaedlerella arabinosiphila(2044587);
Clostridium saudiense	Bacteria	Firmicutes	Clostridia	Clostridiales	Clostridiaceae	Clostridium	Clostridium saudiense	0	0	0	0	0	0	1414720	k__Bacteria(2);p__Firmicutes(1239);c__Clostridia(186801);o__Clostridiales(186802);f__Clostridiaceae(31979);g__Clostridium(1485);s__Clostridium saudiense(1414720);
Clostridium porci	Bacteria	Firmicutes	Clostridia	Clostridiales	Clostridiaceae	Clostridium	Clostridium porci	0	0	0	0	0	0.00099	2605778	k__Bacteria(2);p__Firmicutes(1239);c__Clostridia(186801);o__Clostridiales(186802);f__Clostridiaceae(31979);g__Clostridium(1485);s__Clostridium porci(2605778);
Coprococcus comes	Bacteria	Firmicutes	Clostridia	Clostridiales	Lachnospiraceae	Coprococcus	Coprococcus comes	0	0	0	0	0	0	410072	k__Bacteria(2);p__Firmicutes(1239);c__Clostridia(186801);o__Clostridiales(186802);f__Lachnospiraceae(186803);g__Coprococcus(33042);s__Coprococcus comes(410072);
Coprococcus_u_s	Bacteria	Firmicutes	Clostridia	Clostridiales	Lachnospiraceae	Coprococcus	Coprococcus_u_s	0	0	0	0	0	0	33042	k__Bacteria(2);p__Firmicutes(1239);c__Clostridia(186801);o__Clostridiales(186802);f__Lachnospiraceae(186803);g__Coprococcus(33042);s__Coprococcus_u_s(33042);
Corynebacterium amycolatum	Bacteria	Actinobacteria	Actinomycetia	Corynebacteriales	Corynebacteriaceae	Corynebacterium	Corynebacterium amycolatum	0	0	0	0	0	0	43765	k__Bacteria(2);p__Actinobacteria(201174);c__Actinomycetia(1760);o__Corynebacteriales(85007);f__Corynebacteriaceae(1653);g__Corynebacterium(1716);s__Corynebacterium amycolatum(43765);
Corynebacterium mastitidis	Bacteria	Actinobacteria	Actinomycetia	Corynebacteriales	Corynebacteriaceae	Corynebacterium	Corynebacterium mastitidis	0	0	0	0	0	0	161890	k__Bacteria(2);p__Actinobacteria(201174);c__Actinomycetia(1760);o__Corynebacteriales(85007);f__Corynebacteriaceae(1653);g__Corynebacterium(1716);s__Corynebacterium mastitidis(161890);
Corynebacterium pseudogenitalium	Bacteria	Actinobacteria	Actinomycetia	Corynebacteriales	Corynebacteriaceae	Corynebacterium	Corynebacterium pseudogenitalium	0	0	0	0	0	0	38303	k__Bacteria(2);p__Actinobacteria(201174);c__Actinomycetia(1760);o__Corynebacteriales(85007);f__Corynebacteriaceae(1653);g__Corynebacterium(1716);s__Corynebacterium pseudogenitalium(38303);
Corynebacterium_u_s	Bacteria	Actinobacteria	Actinomycetia	Corynebacteriales	Corynebacteriaceae	Corynebacterium	Corynebacterium_u_s	0	0	0	0	0	0	1716	k__Bacteria(2);p__Actinobacteria(201174);c__Actinomycetia(1760);o__Corynebacteriales(85007);f__Corynebacteriaceae(1653);g__Corynebacterium(1716);s__Corynebacterium_u_s(1716);
Corynebacterium tuberculostearicum	Bacteria	Actinobacteria	Actinomycetia	Corynebacteriales	Corynebacteriaceae	Corynebacterium	Corynebacterium tuberculostearicum	0	0	0	0	0	0	38304	k__Bacteria(2);p__Actinobacteria(201174);c__Actinomycetia(1760);o__Corynebacteriales(85007);f__Corynebacteriaceae(1653);g__Corynebacterium(1716);s__Corynebacterium tuberculostearicum(38304);
Delftia acidovorans	Bacteria	Proteobacteria	Betaproteobacteria	Burkholderiales	Comamonadaceae	Delftia	Delftia acidovorans	0	0.00448	0	0	0	0	80866	k__Bacteria(2);p__Proteobacteria(1224);c__Betaproteobacteria(28216);o__Burkholderiales(80840);f__Comamonadaceae(80864);g__Delftia(80865);s__Delftia acidovorans(80866);
Desulfovibrio_u_s	Bacteria	Proteobacteria	Deltaproteobacteria	Desulfovibrionales	Desulfovibrionaceae	Desulfovibrio	Desulfovibrio_u_s	0	0	0	0	0	0	872	k__Bacteria(2);p__Proteobacteria(1224);c__Deltaproteobacteria(28221);o__Desulfovibrionales(213115);f__Desulfovibrionaceae(194924);g__Desulfovibrio(872);s__Desulfovibrio_u_s(872);
Dorea longicatena	Bacteria	Firmicutes	Clostridia	Clostridiales	Lachnospiraceae	Dorea	Dorea longicatena	0	0	0	0	0	0	88431	k__Bacteria(2);p__Firmicutes(1239);c__Clostridia(186801);o__Clostridiales(186802);f__Lachnospiraceae(186803);g__Dorea(189330);s__Dorea longicatena(88431);
Dorea_u_s	Bacteria	Firmicutes	Clostridia	Clostridiales	Lachnospiraceae	Dorea	Dorea_u_s	0	0	0	0	0	0.00342	189330	k__Bacteria(2);p__Firmicutes(1239);c__Clostridia(186801);o__Clostridiales(186802);f__Lachnospiraceae(186803);g__Dorea(189330);s__Dorea_u_s(189330);
Duncaniella muris	Bacteria	Bacteroidetes	Bacteroidia	Bacteroidales	Muribaculaceae	Duncaniella	Duncaniella muris	0	0	0	0	0	0.00395	2094150	k__Bacteria(2);p__Bacteroidetes(976);c__Bacteroidia(200643);o__Bacteroidales(171549);f__Muribaculaceae(2005473);g__Duncaniella(2518495);s__Duncaniella muris(2094150);
Duncaniella_u_s	Bacteria	Bacteroidetes	Bacteroidia	Bacteroidales	Muribaculaceae	Duncaniella	Duncaniella_u_s	0	0	0	0	0	0.00575	2518495	k__Bacteria(2);p__Bacteroidetes(976);c__Bacteroidia(200643);o__Bacteroidales(171549);f__Muribaculaceae(2005473);g__Duncaniella(2518495);s__Duncaniella_u_s(2518495);
Duncaniella freteri	Bacteria	Bacteroidetes	Bacteroidia	Bacteroidales	Muribaculaceae	Duncaniella	Duncaniella freteri	0	0	0	0	0	0.00552	2530391	k__Bacteria(2);p__Bacteroidetes(976);c__Bacteroidia(200643);o__Bacteroidales(171549);f__Muribaculaceae(2005473);g__Duncaniella(2518495);s__Duncaniella freteri(2530391);
Dysosmobacter welbionis	Bacteria	Firmicutes	Clostridia	Clostridiales	Oscillospiraceae	Dysosmobacter	Dysosmobacter welbionis	0	0	0	0	0	0.00053	2093857	k__Bacteria(2);p__Firmicutes(1239);c__Clostridia(186801);o__Clostridiales(186802);f__Oscillospiraceae(216572);g__Dysosmobacter(2591381);s__Dysosmobacter welbionis(2093857);
Enterococcus faecalis	Bacteria	Firmicutes	Bacilli	Lactobacillales	Enterococcaceae	Enterococcus	Enterococcus faecalis	0	0	0	0	0	0.0012	1351	k__Bacteria(2);p__Firmicutes(1239);c__Bacilli(91061);o__Lactobacillales(186826);f__Enterococcaceae(81852);g__Enterococcus(1350);s__Enterococcus faecalis(1351);
Enterococcus_u_s	Bacteria	Firmicutes	Bacilli	Lactobacillales	Enterococcaceae	Enterococcus	Enterococcus_u_s	0	0	0	0	0	0	1350	k__Bacteria(2);p__Firmicutes(1239);c__Bacilli(91061);o__Lactobacillales(186826);f__Enterococcaceae(81852);g__Enterococcus(1350);s__Enterococcus_u_s(1350);
Adlercreutzia caecimuris	Bacteria	Actinobacteria	Coriobacteriia	Eggerthellales	Eggerthellaceae	Adlercreutzia	Adlercreutzia caecimuris	0	0	0	0	0	0	671266	k__Bacteria(2);p__Actinobacteria(201174);c__Coriobacteriia(84998);o__Eggerthellales(1643822);f__Eggerthellaceae(1643826);g__Adlercreutzia(447020);s__Adlercreutzia caecimuris(671266);
Escherichia coli	Bacteria	Proteobacteria	Gammaproteobacteria	Enterobacterales	Enterobacteriaceae	Escherichia	Escherichia coli	0	0.00258	0	0	0	0	562	k__Bacteria(2);p__Proteobacteria(1224);c__Gammaproteobacteria(1236);o__Enterobacterales(91347);f__Enterobacteriaceae(543);g__Escherichia(561);s__Escherichia coli(562);
Agathobaculum desmolans	Bacteria	Firmicutes	Clostridia	Clostridiales	Ruminococcaceae	Agathobaculum	Agathobaculum desmolans	0	0	0	0	0	8e-05	39484	k__Bacteria(2);p__Firmicutes(1239);c__Clostridia(186801);o__Clostridiales(186802);f__Ruminococcaceae(541000);g__Agathobaculum(2048137);s__Agathobaculum desmolans(39484);
Anaerobutyricum hallii	Bacteria	Firmicutes	Clostridia	Clostridiales	Lachnospiraceae	Anaerobutyricum	Anaerobutyricum hallii	0	0	0	0	0	0	39488	k__Bacteria(2);p__Firmicutes(1239);c__Clostridia(186801);o__Clostridiales(186802);f__Lachnospiraceae(186803);g__Anaerobutyricum(2569097);s__Anaerobutyricum hallii(39488);
Eubacterium plexicaudatum	Bacteria	Firmicutes	Clostridia	Clostridiales	Eubacteriaceae	Eubacterium	Eubacterium plexicaudatum	0	0	0	0	0	0.00251	97253	k__Bacteria(2);p__Firmicutes(1239);c__Clostridia(186801);o__Clostridiales(186802);f__Eubacteriaceae(186806);g__Eubacterium(1730);s__Eubacterium plexicaudatum(97253);
Eubacterium_u_s	Bacteria	Firmicutes	Clostridia	Clostridiales	Eubacteriaceae	Eubacterium	Eubacterium_u_s	0	0	0	0	0	0.0021	1730	k__Bacteria(2);p__Firmicutes(1239);c__Clostridia(186801);o__Clostridiales(186802);f__Eubacteriaceae(186806);g__Eubacterium(1730);s__Eubacterium_u_s(1730);
Evtepia gabavorous	Bacteria	Firmicutes	Clostridia	Clostridiales	Clostridiales_u_f	Evtepia	Evtepia gabavorous	0	0	0	0	0	0.0001	2211183	k__Bacteria(2);p__Firmicutes(1239);c__Clostridia(186801);o__Clostridiales(186802);f__Clostridiales_u_f(186802);g__Evtepia(2211178);s__Evtepia gabavorous(2211183);
Faecalibacterium prausnitzii	Bacteria	Firmicutes	Clostridia	Clostridiales	Ruminococcaceae	Faecalibacterium	Faecalibacterium prausnitzii	0	0	0	0	0	0	853	k__Bacteria(2);p__Firmicutes(1239);c__Clostridia(186801);o__Clostridiales(186802);f__Ruminococcaceae(541000);g__Faecalibacterium(216851);s__Faecalibacterium prausnitzii(853);
Faecalibacterium_u_s	Bacteria	Firmicutes	Clostridia	Clostridiales	Ruminococcaceae	Faecalibacterium	Faecalibacterium_u_s	0	0	0	0	0	0	216851	k__Bacteria(2);p__Firmicutes(1239);c__Clostridia(186801);o__Clostridiales(186802);f__Ruminococcaceae(541000);g__Faecalibacterium(216851);s__Faecalibacterium_u_s(216851);
Faecalibaculum rodentium	Bacteria	Firmicutes	Erysipelotrichia	Erysipelotrichales	Erysipelotrichaceae	Faecalibaculum	Faecalibaculum rodentium	0	0	0	0	0	0.0004	1702221	k__Bacteria(2);p__Firmicutes(1239);c__Erysipelotrichia(526524);o__Erysipelotrichales(526525);f__Erysipelotrichaceae(128827);g__Faecalibaculum(1729679);s__Faecalibaculum rodentium(1702221);
Firmicutes_u_s	Bacteria	Firmicutes	Firmicutes_u_c	Firmicutes_u_o	Firmicutes_u_f	Firmicutes_u_g	Firmicutes_u_s	0	0	0	0	0	0.00732	1239	k__Bacteria(2);p__Firmicutes(1239);c__Firmicutes_u_c(1239);o__Firmicutes_u_o(1239);f__Firmicutes_u_f(1239);g__Firmicutes_u_g(1239);s__Firmicutes_u_s(1239);
Flavonifractor_u_s	Bacteria	Firmicutes	Clostridia	Clostridiales	Ruminococcaceae	Flavonifractor	Flavonifractor_u_s	0	0	0	0	0	0.0003	946234	k__Bacteria(2);p__Firmicutes(1239);c__Clostridia(186801);o__Clostridiales(186802);f__Ruminococcaceae(541000);g__Flavonifractor(946234);s__Flavonifractor_u_s(946234);
Flintibacter_u_s	Bacteria	Firmicutes	Clostridia	Clostridiales	Clostridiales_u_f	Flintibacter	Flintibacter_u_s	0	0	0	0	0	7e-05	1918454	k__Bacteria(2);p__Firmicutes(1239);c__Clostridia(186801);o__Clostridiales(186802);f__Clostridiales_u_f(186802);g__Flintibacter(1918454);s__Flintibacter_u_s(1918454);
Gemella haemolysans	Bacteria	Firmicutes	Bacilli	Bacillales	Bacillales_u_f	Gemella	Gemella haemolysans	0	0	0	0	0	0	1379	k__Bacteria(2);p__Firmicutes(1239);c__Bacilli(91061);o__Bacillales(1385);f__Bacillales_u_f(1385);g__Gemella(1378);s__Gemella haemolysans(1379);
Gemmiger formicilis	Bacteria	Firmicutes	Clostridia	Clostridiales	Ruminococcaceae	Gemmiger	Gemmiger formicilis	0	0	0	0	0	0	745368	k__Bacteria(2);p__Firmicutes(1239);c__Clostridia(186801);o__Clostridiales(186802);f__Ruminococcaceae(541000);g__Gemmiger(204475);s__Gemmiger formicilis(745368);
Gordonia otitidis	Bacteria	Actinobacteria	Actinomycetia	Corynebacteriales	Gordoniaceae	Gordonia	Gordonia otitidis	0	0.00349	0	0	0	0	249058	k__Bacteria(2);p__Actinobacteria(201174);c__Actinomycetia(1760);o__Corynebacteriales(85007);f__Gordoniaceae(85026);g__Gordonia(2053);s__Gordonia otitidis(249058);
Intestinimonas butyriciproducens	Bacteria	Firmicutes	Clostridia	Clostridiales	Clostridiales_u_f	Intestinimonas	Intestinimonas butyriciproducens	0	0	0	0	0	0.00025	1297617	k__Bacteria(2);p__Firmicutes(1239);c__Clostridia(186801);o__Clostridiales(186802);f__Clostridiales_u_f(186802);g__Intestinimonas(1392389);s__Intestinimonas butyriciproducens(1297617);
Intestinimonas massiliensis	Bacteria	Firmicutes	Clostridia	Clostridiales	Clostridiales_u_f	Intestinimonas	Intestinimonas massiliensis	0	0	0	0	0	0.0002	1673721	k__Bacteria(2);p__Firmicutes(1239);c__Clostridia(186801);o__Clostridiales(186802);f__Clostridiales_u_f(186802);g__Intestinimonas(1392389);s__Intestinimonas massiliensis(1673721);
Intestinimonas timonensis	Bacteria	Firmicutes	Clostridia	Clostridiales	Clostridiales_u_f	Intestinimonas	Intestinimonas timonensis	0	0	0	0	0	0.00019	1689270	k__Bacteria(2);p__Firmicutes(1239);c__Clostridia(186801);o__Clostridiales(186802);f__Clostridiales_u_f(186802);g__Intestinimonas(1392389);s__Intestinimonas timonensis(1689270);
Klebsiella_u_s	Bacteria	Proteobacteria	Gammaproteobacteria	Enterobacterales	Enterobacteriaceae	Klebsiella	Klebsiella_u_s	0	0	0	0	0	0	570	k__Bacteria(2);p__Proteobacteria(1224);c__Gammaproteobacteria(1236);o__Enterobacterales(91347);f__Enterobacteriaceae(543);g__Klebsiella(570);s__Klebsiella_u_s(570);
Kocuria_u_s	Bacteria	Actinobacteria	Actinomycetia	Micrococcales	Micrococcaceae	Kocuria	Kocuria_u_s	0	0.00127	0	0.01171	0	0	57493	k__Bacteria(2);p__Actinobacteria(201174);c__Actinomycetia(1760);o__Micrococcales(85006);f__Micrococcaceae(1268);g__Kocuria(57493);s__Kocuria_u_s(57493);
Kocuria turfanensis	Bacteria	Actinobacteria	Actinomycetia	Micrococcales	Micrococcaceae	Kocuria	Kocuria turfanensis	0	0	0	0	0	0	388357	k__Bacteria(2);p__Actinobacteria(201174);c__Actinomycetia(1760);o__Micrococcales(85006);f__Micrococcaceae(1268);g__Kocuria(57493);s__Kocuria turfanensis(388357);
Lachnoclostridium_u_s	Bacteria	Firmicutes	Clostridia	Clostridiales	Lachnospiraceae	Lachnoclostridium	Lachnoclostridium_u_s	0	0	0	0	0	0.00067	1506553	k__Bacteria(2);p__Firmicutes(1239);c__Clostridia(186801);o__Clostridiales(186802);f__Lachnospiraceae(186803);g__Lachnoclostridium(1506553);s__Lachnoclostridium_u_s(1506553);
Lachnospira pectinoschiza	Bacteria	Firmicutes	Clostridia	Clostridiales	Lachnospiraceae	Lachnospira	Lachnospira pectinoschiza	0	0	0	0	0	0	28052	k__Bacteria(2);p__Firmicutes(1239);c__Clostridia(186801);o__Clostridiales(186802);f__Lachnospiraceae(186803);g__Lachnospira(28050);s__Lachnospira pectinoschiza(28052);
Oliverpabstia intestinalis	Bacteria	Firmicutes	Clostridia	Clostridiales	Lachnospiraceae	Oliverpabstia	Oliverpabstia intestinalis	0	0	0	0	0	0	2606633	k__Bacteria(2);p__Firmicutes(1239);c__Clostridia(186801);o__Clostridiales(186802);f__Lachnospiraceae(186803);g__Oliverpabstia(2815777);s__Oliverpabstia intestinalis(2606633);
Lactobacillales_u_s	Bacteria	Firmicutes	Bacilli	Lactobacillales	Lactobacillales_u_f	Lactobacillales_u_g	Lactobacillales_u_s	0	0.00103	0	0	0	0.1318	186826	k__Bacteria(2);p__Firmicutes(1239);c__Bacilli(91061);o__Lactobacillales(186826);f__Lactobacillales_u_f(186826);g__Lactobacillales_u_g(186826);s__Lactobacillales_u_s(186826);
Lactobacillus_u_s	Bacteria	Firmicutes	Bacilli	Lactobacillales	Lactobacillaceae	Lactobacillus	Lactobacillus_u_s	0	0.01185	0	0	0	0.14779	1578	k__Bacteria(2);p__Firmicutes(1239);c__Bacilli(91061);o__Lactobacillales(186826);f__Lactobacillaceae(33958);g__Lactobacillus(1578);s__Lactobacillus_u_s(1578);
Ligilactobacillus animalis	Bacteria	Firmicutes	Bacilli	Lactobacillales	Lactobacillaceae	Ligilactobacillus	Ligilactobacillus animalis	0	0	0	0	0	0.00029	1605	k__Bacteria(2);p__Firmicutes(1239);c__Bacilli(91061);o__Lactobacillales(186826);f__Lactobacillaceae(33958);g__Ligilactobacillus(2767887);s__Ligilactobacillus animalis(1605);
Lactobacillus intestinalis	Bacteria	Firmicutes	Bacilli	Lactobacillales	Lactobacillaceae	Lactobacillus	Lactobacillus intestinalis	0	0	0	0	0	0	151781	k__Bacteria(2);p__Firmicutes(1239);c__Bacilli(91061);o__Lactobacillales(186826);f__Lactobacillaceae(33958);g__Lactobacillus(1578);s__Lactobacillus intestinalis(151781);
Lactobacillus johnsonii	Bacteria	Firmicutes	Bacilli	Lactobacillales	Lactobacillaceae	Lactobacillus	Lactobacillus johnsonii	0	0	0	0	0	0.01812	33959	k__Bacteria(2);p__Firmicutes(1239);c__Bacilli(91061);o__Lactobacillales(186826);f__Lactobacillaceae(33958);g__Lactobacillus(1578);s__Lactobacillus johnsonii(33959);
Ligilactobacillus murinus	Bacteria	Firmicutes	Bacilli	Lactobacillales	Lactobacillaceae	Ligilactobacillus	Ligilactobacillus murinus	0	0.13064	0	0	0	0.1546	1622	k__Bacteria(2);p__Firmicutes(1239);c__Bacilli(91061);o__Lactobacillales(186826);f__Lactobacillaceae(33958);g__Ligilactobacillus(2767887);s__Ligilactobacillus murinus(1622);
Limosilactobacillus reuteri	Bacteria	Firmicutes	Bacilli	Lactobacillales	Lactobacillaceae	Limosilactobacillus	Limosilactobacillus reuteri	0	0.01646	0	0	0	0.0373	1598	k__Bacteria(2);p__Firmicutes(1239);c__Bacilli(91061);o__Lactobacillales(186826);f__Lactobacillaceae(33958);g__Limosilactobacillus(2742598);s__Limosilactobacillus reuteri(1598);
Lactobacillus rogosae	Bacteria	Firmicutes	Bacilli	Lactobacillales	Lactobacillaceae	Lactobacillus	Lactobacillus rogosae	0	0	0	0	0	0	706562	k__Bacteria(2);p__Firmicutes(1239);c__Bacilli(91061);o__Lactobacillales(186826);f__Lactobacillaceae(33958);g__Lactobacillus(1578);s__Lactobacillus rogosae(706562);
Lawsonibacter asaccharolyticus	Bacteria	Firmicutes	Clostridia	Clostridiales	Clostridiales_u_f	Lawsonibacter	Lawsonibacter asaccharolyticus	0	0	0	0	0	0.00063	2108523	k__Bacteria(2);p__Firmicutes(1239);c__Clostridia(186801);o__Clostridiales(186802);f__Clostridiales_u_f(186802);g__Lawsonibacter(2172004);s__Lawsonibacter asaccharolyticus(2108523);
Massilimaliae massiliensis	Bacteria	Firmicutes	Clostridia	Clostridiales	Ruminococcaceae	Massilimaliae	Massilimaliae massiliensis	0	0	0	0	0	0.00013	1852384	k__Bacteria(2);p__Firmicutes(1239);c__Clostridia(186801);o__Clostridiales(186802);f__Ruminococcaceae(541000);g__Massilimaliae(1987010);s__Massilimaliae massiliensis(1852384);
Mesorhizobium_u_s	Bacteria	Proteobacteria	Alphaproteobacteria	Rhizobiales	Phyllobacteriaceae	Mesorhizobium	Mesorhizobium_u_s	0	0.00119	0	0	0	0	68287	k__Bacteria(2);p__Proteobacteria(1224);c__Alphaproteobacteria(28211);o__Rhizobiales(356);f__Phyllobacteriaceae(69277);g__Mesorhizobium(68287);s__Mesorhizobium_u_s(68287);
Methylobacterium_u_s	Bacteria	Proteobacteria	Alphaproteobacteria	Rhizobiales	Methylobacteriaceae	Methylobacterium	Methylobacterium_u_s	0	0	0	0	0	0	407	k__Bacteria(2);p__Proteobacteria(1224);c__Alphaproteobacteria(28211);o__Rhizobiales(356);f__Methylobacteriaceae(119045);g__Methylobacterium(407);s__Methylobacterium_u_s(407);
Microbacterium_u_s	Bacteria	Actinobacteria	Actinomycetia	Micrococcales	Microbacteriaceae	Microbacterium	Microbacterium_u_s	0	0	0	0	0	0	33882	k__Bacteria(2);p__Actinobacteria(201174);c__Actinomycetia(1760);o__Micrococcales(85006);f__Microbacteriaceae(85023);g__Microbacterium(33882);s__Microbacterium_u_s(33882);
Micrococcaceae_u_s	Bacteria	Actinobacteria	Actinomycetia	Micrococcales	Micrococcaceae	Micrococcaceae_u_g	Micrococcaceae_u_s	0	0.07127	0	0	0	0	1268	k__Bacteria(2);p__Actinobacteria(201174);c__Actinomycetia(1760);o__Micrococcales(85006);f__Micrococcaceae(1268);g__Micrococcaceae_u_g(1268);s__Micrococcaceae_u_s(1268);
Micrococcus aloeverae	Bacteria	Actinobacteria	Actinomycetia	Micrococcales	Micrococcaceae	Micrococcus	Micrococcus aloeverae	0	0.00345	0	0	0	0	1391911	k__Bacteria(2);p__Actinobacteria(201174);c__Actinomycetia(1760);o__Micrococcales(85006);f__Micrococcaceae(1268);g__Micrococcus(1269);s__Micrococcus aloeverae(1391911);
Micrococcus luteus	Bacteria	Actinobacteria	Actinomycetia	Micrococcales	Micrococcaceae	Micrococcus	Micrococcus luteus	0	0.09212	0	0.01179	0	0	1270	k__Bacteria(2);p__Actinobacteria(201174);c__Actinomycetia(1760);o__Micrococcales(85006);f__Micrococcaceae(1268);g__Micrococcus(1269);s__Micrococcus luteus(1270);
Micrococcus_u_s	Bacteria	Actinobacteria	Actinomycetia	Micrococcales	Micrococcaceae	Micrococcus	Micrococcus_u_s	0	0.11037	0	0	0	0	1269	k__Bacteria(2);p__Actinobacteria(201174);c__Actinomycetia(1760);o__Micrococcales(85006);f__Micrococcaceae(1268);g__Micrococcus(1269);s__Micrococcus_u_s(1269);
Micrococcus terreus	Bacteria	Actinobacteria	Actinomycetia	Micrococcales	Micrococcaceae	Micrococcus	Micrococcus terreus	0	0	0	0	0	0	574650	k__Bacteria(2);p__Actinobacteria(201174);c__Actinomycetia(1760);o__Micrococcales(85006);f__Micrococcaceae(1268);g__Micrococcus(1269);s__Micrococcus terreus(574650);
Micrococcus yunnanensis	Bacteria	Actinobacteria	Actinomycetia	Micrococcales	Micrococcaceae	Micrococcus	Micrococcus yunnanensis	0	0.1116	0	0.00913	0	0	566027	k__Bacteria(2);p__Actinobacteria(201174);c__Actinomycetia(1760);o__Micrococcales(85006);f__Micrococcaceae(1268);g__Micrococcus(1269);s__Micrococcus yunnanensis(566027);
Massilistercora timonensis	Bacteria	Firmicutes	Clostridia	Clostridiales	Clostridiales_u_f	Massilistercora	Massilistercora timonensis	0	0	0	0	0	0.0003	2086584	k__Bacteria(2);p__Firmicutes(1239);c__Clostridia(186801);o__Clostridiales(186802);f__Clostridiales_u_f(186802);g__Massilistercora(2717089);s__Massilistercora timonensis(2086584);
Morganella morganii	Bacteria	Proteobacteria	Gammaproteobacteria	Enterobacterales	Morganellaceae	Morganella	Morganella morganii	0	0	0	0	0	0	582	k__Bacteria(2);p__Proteobacteria(1224);c__Gammaproteobacteria(1236);o__Enterobacterales(91347);f__Morganellaceae(1903414);g__Morganella(581);s__Morganella morganii(582);
Muribaculaceae_u_s	Bacteria	Bacteroidetes	Bacteroidia	Bacteroidales	Muribaculaceae	Muribaculaceae_u_g	Muribaculaceae_u_s	0	0	0	0	0	0.1667	2005473	k__Bacteria(2);p__Bacteroidetes(976);c__Bacteroidia(200643);o__Bacteroidales(171549);f__Muribaculaceae(2005473);g__Muribaculaceae_u_g(2005473);s__Muribaculaceae_u_s(2005473);
Muribaculum intestinale	Bacteria	Bacteroidetes	Bacteroidia	Bacteroidales	Muribaculaceae	Muribaculum	Muribaculum intestinale	0	0	0	0	0	0.00821	1796646	k__Bacteria(2);p__Bacteroidetes(976);c__Bacteroidia(200643);o__Bacteroidales(171549);f__Muribaculaceae(2005473);g__Muribaculum(1918540);s__Muribaculum intestinale(1796646);
Muribaculum_u_s	Bacteria	Bacteroidetes	Bacteroidia	Bacteroidales	Muribaculaceae	Muribaculum	Muribaculum_u_s	0	0	0	0	0	0.04182	1918540	k__Bacteria(2);p__Bacteroidetes(976);c__Bacteroidia(200643);o__Bacteroidales(171549);f__Muribaculaceae(2005473);g__Muribaculum(1918540);s__Muribaculum_u_s(1918540);
Odoribacter splanchnicus	Bacteria	Bacteroidetes	Bacteroidia	Bacteroidales	Odoribacteraceae	Odoribacter	Odoribacter splanchnicus	0	0	0	0	0	0	28118	k__Bacteria(2);p__Bacteroidetes(976);c__Bacteroidia(200643);o__Bacteroidales(171549);f__Odoribacteraceae(1853231);g__Odoribacter(283168);s__Odoribacter splanchnicus(28118);
Oscillibacter_u_s	Bacteria	Firmicutes	Clostridia	Clostridiales	Oscillospiraceae	Oscillibacter	Oscillibacter_u_s	0	0	0	0	0	0.00968	459786	k__Bacteria(2);p__Firmicutes(1239);c__Clostridia(186801);o__Clostridiales(186802);f__Oscillospiraceae(216572);g__Oscillibacter(459786);s__Oscillibacter_u_s(459786);
Oscillospiraceae_u_s	Bacteria	Firmicutes	Clostridia	Clostridiales	Oscillospiraceae	Oscillospiraceae_u_g	Oscillospiraceae_u_s	0	0	0	0	0	0.00018	216572	k__Bacteria(2);p__Firmicutes(1239);c__Clostridia(186801);o__Clostridiales(186802);f__Oscillospiraceae(216572);g__Oscillospiraceae_u_g(216572);s__Oscillospiraceae_u_s(216572);
Parabacteroides distasonis	Bacteria	Bacteroidetes	Bacteroidia	Bacteroidales	Tannerellaceae	Parabacteroides	Parabacteroides distasonis	0	0	0	0	0	0.00048	823	k__Bacteria(2);p__Bacteroidetes(976);c__Bacteroidia(200643);o__Bacteroidales(171549);f__Tannerellaceae(2005525);g__Parabacteroides(375288);s__Parabacteroides distasonis(823);
Parabacteroides goldsteinii	Bacteria	Bacteroidetes	Bacteroidia	Bacteroidales	Tannerellaceae	Parabacteroides	Parabacteroides goldsteinii	0	0	0	0	0	7e-05	328812	k__Bacteria(2);p__Bacteroidetes(976);c__Bacteroidia(200643);o__Bacteroidales(171549);f__Tannerellaceae(2005525);g__Parabacteroides(375288);s__Parabacteroides goldsteinii(328812);
Parabacteroides merdae	Bacteria	Bacteroidetes	Bacteroidia	Bacteroidales	Tannerellaceae	Parabacteroides	Parabacteroides merdae	0	0	0	0	0	0	46503	k__Bacteria(2);p__Bacteroidetes(976);c__Bacteroidia(200643);o__Bacteroidales(171549);f__Tannerellaceae(2005525);g__Parabacteroides(375288);s__Parabacteroides merdae(46503);
Parabacteroides_u_s	Bacteria	Bacteroidetes	Bacteroidia	Bacteroidales	Tannerellaceae	Parabacteroides	Parabacteroides_u_s	0	8e-05	0	0	0	0	375288	k__Bacteria(2);p__Bacteroidetes(976);c__Bacteroidia(200643);o__Bacteroidales(171549);f__Tannerellaceae(2005525);g__Parabacteroides(375288);s__Parabacteroides_u_s(375288);
Paracoccus haeundaensis	Bacteria	Proteobacteria	Alphaproteobacteria	Rhodobacterales	Rhodobacteraceae	Paracoccus	Paracoccus haeundaensis	0	0.19661	0	0.39657	0	0	225362	k__Bacteria(2);p__Proteobacteria(1224);c__Alphaproteobacteria(28211);o__Rhodobacterales(204455);f__Rhodobacteraceae(31989);g__Paracoccus(265);s__Paracoccus haeundaensis(225362);
Paracoccus hibiscisoli	Bacteria	Proteobacteria	Alphaproteobacteria	Rhodobacterales	Rhodobacteraceae	Paracoccus	Paracoccus hibiscisoli	0	0	0	0	0	0	2023261	k__Bacteria(2);p__Proteobacteria(1224);c__Alphaproteobacteria(28211);o__Rhodobacterales(204455);f__Rhodobacteraceae(31989);g__Paracoccus(265);s__Paracoccus hibiscisoli(2023261);
Paracoccus salipaludis	Bacteria	Proteobacteria	Alphaproteobacteria	Rhodobacterales	Rhodobacteraceae	Paracoccus	Paracoccus salipaludis	0	0	0	0	0	0	2032623	k__Bacteria(2);p__Proteobacteria(1224);c__Alphaproteobacteria(28211);o__Rhodobacterales(204455);f__Rhodobacteraceae(31989);g__Paracoccus(265);s__Paracoccus salipaludis(2032623);
Paracoccus_u_s	Bacteria	Proteobacteria	Alphaproteobacteria	Rhodobacterales	Rhodobacteraceae	Paracoccus	Paracoccus_u_s	0	0.23059	0	0.45998	0	0	265	k__Bacteria(2);p__Proteobacteria(1224);c__Alphaproteobacteria(28211);o__Rhodobacterales(204455);f__Rhodobacteraceae(31989);g__Paracoccus(265);s__Paracoccus_u_s(265);
Paracoccus tibetensis	Bacteria	Proteobacteria	Alphaproteobacteria	Rhodobacterales	Rhodobacteraceae	Paracoccus	Paracoccus tibetensis	0	0.0023	0	0	0	0	336292	k__Bacteria(2);p__Proteobacteria(1224);c__Alphaproteobacteria(28211);o__Rhodobacterales(204455);f__Rhodobacteraceae(31989);g__Paracoccus(265);s__Paracoccus tibetensis(336292);
Paramuribaculum intestinale	Bacteria	Bacteroidetes	Bacteroidia	Bacteroidales	Muribaculaceae	Paramuribaculum	Paramuribaculum intestinale	0	0	0	0	0	0.03544	2094151	k__Bacteria(2);p__Bacteroidetes(976);c__Bacteroidia(200643);o__Bacteroidales(171549);f__Muribaculaceae(2005473);g__Paramuribaculum(2518497);s__Paramuribaculum intestinale(2094151);
Paraprevotella clara	Bacteria	Bacteroidetes	Bacteroidia	Bacteroidales	Prevotellaceae	Paraprevotella	Paraprevotella clara	0	0	0	0	0	0	454154	k__Bacteria(2);p__Bacteroidetes(976);c__Bacteroidia(200643);o__Bacteroidales(171549);f__Prevotellaceae(171552);g__Paraprevotella(577309);s__Paraprevotella clara(454154);
Parasutterella excrementihominis	Bacteria	Proteobacteria	Betaproteobacteria	Burkholderiales	Sutterellaceae	Parasutterella	Parasutterella excrementihominis	0	0	0	0	0	9e-05	487175	k__Bacteria(2);p__Proteobacteria(1224);c__Betaproteobacteria(28216);o__Burkholderiales(80840);f__Sutterellaceae(995019);g__Parasutterella(577310);s__Parasutterella excrementihominis(487175);
Adlercreutzia caecicola	Bacteria	Actinobacteria	Coriobacteriia	Eggerthellales	Eggerthellaceae	Adlercreutzia	Adlercreutzia caecicola	0	0	0	0	0	0.00021	747645	k__Bacteria(2);p__Actinobacteria(201174);c__Coriobacteriia(84998);o__Eggerthellales(1643822);f__Eggerthellaceae(1643826);g__Adlercreutzia(447020);s__Adlercreutzia caecicola(747645);
Clostridioides difficile	Bacteria	Firmicutes	Clostridia	Clostridiales	Peptostreptococcaceae	Clostridioides	Clostridioides difficile	0	0	0	0	0	0.00507	1496	k__Bacteria(2);p__Firmicutes(1239);c__Clostridia(186801);o__Clostridiales(186802);f__Peptostreptococcaceae(186804);g__Clostridioides(1870884);s__Clostridioides difficile(1496);
Peptoniphilus_u_s	Bacteria	Firmicutes	Tissierellia	Tissierellales	Peptoniphilaceae	Peptoniphilus	Peptoniphilus_u_s	0	0	0	0	0	0	162289	k__Bacteria(2);p__Firmicutes(1239);c__Tissierellia(1737404);o__Tissierellales(1737405);f__Peptoniphilaceae(1570339);g__Peptoniphilus(162289);s__Peptoniphilus_u_s(162289);
Phascolarctobacterium succinatutens	Bacteria	Firmicutes	Negativicutes	Acidaminococcales	Acidaminococcaceae	Phascolarctobacterium	Phascolarctobacterium succinatutens	0	0	0	0	0	0	626940	k__Bacteria(2);p__Firmicutes(1239);c__Negativicutes(909932);o__Acidaminococcales(1843488);f__Acidaminococcaceae(909930);g__Phascolarctobacterium(33024);s__Phascolarctobacterium succinatutens(626940);
Plantibacter_u_s	Bacteria	Actinobacteria	Actinomycetia	Micrococcales	Microbacteriaceae	Plantibacter	Plantibacter_u_s	0	0	0	0	0	0	190323	k__Bacteria(2);p__Actinobacteria(201174);c__Actinomycetia(1760);o__Micrococcales(85006);f__Microbacteriaceae(85023);g__Plantibacter(190323);s__Plantibacter_u_s(190323);
Porphyromonas_u_s	Bacteria	Bacteroidetes	Bacteroidia	Bacteroidales	Porphyromonadaceae	Porphyromonas	Porphyromonas_u_s	0	0	0	0	0	1e-05	836	k__Bacteria(2);p__Bacteroidetes(976);c__Bacteroidia(200643);o__Bacteroidales(171549);f__Porphyromonadaceae(171551);g__Porphyromonas(836);s__Porphyromonas_u_s(836);
Prevotella copri	Bacteria	Bacteroidetes	Bacteroidia	Bacteroidales	Prevotellaceae	Prevotella	Prevotella copri	0	0	0	0	0	0	165179	k__Bacteria(2);p__Bacteroidetes(976);c__Bacteroidia(200643);o__Bacteroidales(171549);f__Prevotellaceae(171552);g__Prevotella(838);s__Prevotella copri(165179);
Prevotella_u_s	Bacteria	Bacteroidetes	Bacteroidia	Bacteroidales	Prevotellaceae	Prevotella	Prevotella_u_s	0	0	0	0	0	0.00017	838	k__Bacteria(2);p__Bacteroidetes(976);c__Bacteroidia(200643);o__Bacteroidales(171549);f__Prevotellaceae(171552);g__Prevotella(838);s__Prevotella_u_s(838);
Propionibacteriaceae_u_s	Bacteria	Actinobacteria	Actinomycetia	Propionibacteriales	Propionibacteriaceae	Propionibacteriaceae_u_g	Propionibacteriaceae_u_s	0	0	0	0	0	0	31957	k__Bacteria(2);p__Actinobacteria(201174);c__Actinomycetia(1760);o__Propionibacteriales(85009);f__Propionibacteriaceae(31957);g__Propionibacteriaceae_u_g(31957);s__Propionibacteriaceae_u_s(31957);
Cutibacterium acnes	Bacteria	Actinobacteria	Actinomycetia	Propionibacteriales	Propionibacteriaceae	Cutibacterium	Cutibacterium acnes	0	0	0	0	0	0	1747	k__Bacteria(2);p__Actinobacteria(201174);c__Actinomycetia(1760);o__Propionibacteriales(85009);f__Propionibacteriaceae(31957);g__Cutibacterium(1912216);s__Cutibacterium acnes(1747);
Propionibacterium_u_s	Bacteria	Actinobacteria	Actinomycetia	Propionibacteriales	Propionibacteriaceae	Propionibacterium	Propionibacterium_u_s	0	0	0	0	0	0	1743	k__Bacteria(2);p__Actinobacteria(201174);c__Actinomycetia(1760);o__Propionibacteriales(85009);f__Propionibacteriaceae(31957);g__Propionibacterium(1743);s__Propionibacterium_u_s(1743);
Pseudoflavonifractor capillosus	Bacteria	Firmicutes	Clostridia	Clostridiales	Ruminococcaceae	Pseudoflavonifractor	Pseudoflavonifractor capillosus	0	0	0	0	0	0.00021	106588	k__Bacteria(2);p__Firmicutes(1239);c__Clostridia(186801);o__Clostridiales(186802);f__Ruminococcaceae(541000);g__Pseudoflavonifractor(1017280);s__Pseudoflavonifractor capillosus(106588);
Pseudoflavonifractor_u_s	Bacteria	Firmicutes	Clostridia	Clostridiales	Ruminococcaceae	Pseudoflavonifractor	Pseudoflavonifractor_u_s	0	0	0	0	0	0.00049	1017280	k__Bacteria(2);p__Firmicutes(1239);c__Clostridia(186801);o__Clostridiales(186802);f__Ruminococcaceae(541000);g__Pseudoflavonifractor(1017280);s__Pseudoflavonifractor_u_s(1017280);
Pseudomonas bohemica	Bacteria	Proteobacteria	Gammaproteobacteria	Pseudomonadales	Pseudomonadaceae	Pseudomonas	Pseudomonas bohemica	0	0	0	0	0	0	2044872	k__Bacteria(2);p__Proteobacteria(1224);c__Gammaproteobacteria(1236);o__Pseudomonadales(72274);f__Pseudomonadaceae(135621);g__Pseudomonas(286);s__Pseudomonas bohemica(2044872);
Pseudomonas putida	Bacteria	Proteobacteria	Gammaproteobacteria	Pseudomonadales	Pseudomonadaceae	Pseudomonas	Pseudomonas putida	0	0	0	0	0	0	303	k__Bacteria(2);p__Proteobacteria(1224);c__Gammaproteobacteria(1236);o__Pseudomonadales(72274);f__Pseudomonadaceae(135621);g__Pseudomonas(286);s__Pseudomonas putida(303);
Rhizobiaceae_u_s	Bacteria	Proteobacteria	Alphaproteobacteria	Rhizobiales	Rhizobiaceae	Rhizobiaceae_u_g	Rhizobiaceae_u_s	0	0	0	0	0	0	82115	k__Bacteria(2);p__Proteobacteria(1224);c__Alphaproteobacteria(28211);o__Rhizobiales(356);f__Rhizobiaceae(82115);g__Rhizobiaceae_u_g(82115);s__Rhizobiaceae_u_s(82115);
Romboutsia hominis	Bacteria	Firmicutes	Clostridia	Clostridiales	Peptostreptococcaceae	Romboutsia	Romboutsia hominis	0	0	0	0	0	0	1507512	k__Bacteria(2);p__Firmicutes(1239);c__Clostridia(186801);o__Clostridiales(186802);f__Peptostreptococcaceae(186804);g__Romboutsia(1501226);s__Romboutsia hominis(1507512);
Romboutsia timonensis	Bacteria	Firmicutes	Clostridia	Clostridiales	Peptostreptococcaceae	Romboutsia	Romboutsia timonensis	0	0	0	0	0	0.00153	1776391	k__Bacteria(2);p__Firmicutes(1239);c__Clostridia(186801);o__Clostridiales(186802);f__Peptostreptococcaceae(186804);g__Romboutsia(1501226);s__Romboutsia timonensis(1776391);
Roseburia faecis	Bacteria	Firmicutes	Clostridia	Clostridiales	Lachnospiraceae	Roseburia	Roseburia faecis	0	0	0	0	0	0	301302	k__Bacteria(2);p__Firmicutes(1239);c__Clostridia(186801);o__Clostridiales(186802);f__Lachnospiraceae(186803);g__Roseburia(841);s__Roseburia faecis(301302);
Roseburia hominis	Bacteria	Firmicutes	Clostridia	Clostridiales	Lachnospiraceae	Roseburia	Roseburia hominis	0	0	0	0	0	0	301301	k__Bacteria(2);p__Firmicutes(1239);c__Clostridia(186801);o__Clostridiales(186802);f__Lachnospiraceae(186803);g__Roseburia(841);s__Roseburia hominis(301301);
Roseburia inulinivorans	Bacteria	Firmicutes	Clostridia	Clostridiales	Lachnospiraceae	Roseburia	Roseburia inulinivorans	0	0	0	0	0	0	360807	k__Bacteria(2);p__Firmicutes(1239);c__Clostridia(186801);o__Clostridiales(186802);f__Lachnospiraceae(186803);g__Roseburia(841);s__Roseburia inulinivorans(360807);
Roseburia_u_s	Bacteria	Firmicutes	Clostridia	Clostridiales	Lachnospiraceae	Roseburia	Roseburia_u_s	0	0	0	0	0	0.00746	841	k__Bacteria(2);p__Firmicutes(1239);c__Clostridia(186801);o__Clostridiales(186802);f__Lachnospiraceae(186803);g__Roseburia(841);s__Roseburia_u_s(841);
Rothia_u_s	Bacteria	Actinobacteria	Actinomycetia	Micrococcales	Micrococcaceae	Rothia	Rothia_u_s	0	0.00011	0	0.0884	0	0	32207	k__Bacteria(2);p__Actinobacteria(201174);c__Actinomycetia(1760);o__Micrococcales(85006);f__Micrococcaceae(1268);g__Rothia(32207);s__Rothia_u_s(32207);
Rothia nasimurium	Bacteria	Actinobacteria	Actinomycetia	Micrococcales	Micrococcaceae	Rothia	Rothia nasimurium	0	0.00129	0	0	0	0	85336	k__Bacteria(2);p__Actinobacteria(201174);c__Actinomycetia(1760);o__Micrococcales(85006);f__Micrococcaceae(1268);g__Rothia(32207);s__Rothia nasimurium(85336);
Ruminococcus bromii	Bacteria	Firmicutes	Clostridia	Clostridiales	Ruminococcaceae	Ruminococcus	Ruminococcus bromii	0	0	0	0	0	8e-05	40518	k__Bacteria(2);p__Firmicutes(1239);c__Clostridia(186801);o__Clostridiales(186802);f__Ruminococcaceae(541000);g__Ruminococcus(1263);s__Ruminococcus bromii(40518);
Ruminococcus callidus	Bacteria	Firmicutes	Clostridia	Clostridiales	Ruminococcaceae	Ruminococcus	Ruminococcus callidus	0	0	0	0	0	0	40519	k__Bacteria(2);p__Firmicutes(1239);c__Clostridia(186801);o__Clostridiales(186802);f__Ruminococcaceae(541000);g__Ruminococcus(1263);s__Ruminococcus callidus(40519);
Ruminococcus flavefaciens	Bacteria	Firmicutes	Clostridia	Clostridiales	Ruminococcaceae	Ruminococcus	Ruminococcus flavefaciens	0	0	0	0	0	6e-05	1265	k__Bacteria(2);p__Firmicutes(1239);c__Clostridia(186801);o__Clostridiales(186802);f__Ruminococcaceae(541000);g__Ruminococcus(1263);s__Ruminococcus flavefaciens(1265);
[Ruminococcus] lactaris	Bacteria	Firmicutes	Clostridia	Clostridiales	Lachnospiraceae	Mediterraneibacter	[Ruminococcus] lactaris	0	0	0	0	0	0	46228	k__Bacteria(2);p__Firmicutes(1239);c__Clostridia(186801);o__Clostridiales(186802);f__Lachnospiraceae(186803);g__Mediterraneibacter(2316020);s__[Ruminococcus] lactaris(46228);
Blautia obeum	Bacteria	Firmicutes	Clostridia	Clostridiales	Lachnospiraceae	Blautia	Blautia obeum	0	0	0	0	0	0	40520	k__Bacteria(2);p__Firmicutes(1239);c__Clostridia(186801);o__Clostridiales(186802);f__Lachnospiraceae(186803);g__Blautia(572511);s__Blautia obeum(40520);
Ruminococcus_u_s	Bacteria	Firmicutes	Clostridia	Clostridiales	Ruminococcaceae	Ruminococcus	Ruminococcus_u_s	0	0	0	0	0	0.00114	1263	k__Bacteria(2);p__Firmicutes(1239);c__Clostridia(186801);o__Clostridiales(186802);f__Ruminococcaceae(541000);g__Ruminococcus(1263);s__Ruminococcus_u_s(1263);
[Ruminococcus] torques	Bacteria	Firmicutes	Clostridia	Clostridiales	Lachnospiraceae	Mediterraneibacter	[Ruminococcus] torques	0	0	0	0	0	0	33039	k__Bacteria(2);p__Firmicutes(1239);c__Clostridia(186801);o__Clostridiales(186802);f__Lachnospiraceae(186803);g__Mediterraneibacter(2316020);s__[Ruminococcus] torques(33039);
Sphingobium yanoikuyae	Bacteria	Proteobacteria	Alphaproteobacteria	Sphingomonadales	Sphingomonadaceae	Sphingobium	Sphingobium yanoikuyae	0	0	0	0	0	0	13690	k__Bacteria(2);p__Proteobacteria(1224);c__Alphaproteobacteria(28211);o__Sphingomonadales(204457);f__Sphingomonadaceae(41297);g__Sphingobium(165695);s__Sphingobium yanoikuyae(13690);
Staphylococcus_u_s	Bacteria	Firmicutes	Bacilli	Bacillales	Staphylococcaceae	Staphylococcus	Staphylococcus_u_s	1	0.00179	0	0.00699	0	0	1279	k__Bacteria(2);p__Firmicutes(1239);c__Bacilli(91061);o__Bacillales(1385);f__Staphylococcaceae(90964);g__Staphylococcus(1279);s__Staphylococcus_u_s(1279);
Staphylococcus aureus	Bacteria	Firmicutes	Bacilli	Bacillales	Staphylococcaceae	Staphylococcus	Staphylococcus aureus	0	0	0	0	0	0	1280	k__Bacteria(2);p__Firmicutes(1239);c__Bacilli(91061);o__Bacillales(1385);f__Staphylococcaceae(90964);g__Staphylococcus(1279);s__Staphylococcus aureus(1280);
Staphylococcus haemolyticus	Bacteria	Firmicutes	Bacilli	Bacillales	Staphylococcaceae	Staphylococcus	Staphylococcus haemolyticus	0	0	0	0.01543	0	0	1283	k__Bacteria(2);p__Firmicutes(1239);c__Bacilli(91061);o__Bacillales(1385);f__Staphylococcaceae(90964);g__Staphylococcus(1279);s__Staphylococcus haemolyticus(1283);
Streptococcus acidominimus	Bacteria	Firmicutes	Bacilli	Lactobacillales	Streptococcaceae	Streptococcus	Streptococcus acidominimus	0	0.00023	0	0	0	0	1326	k__Bacteria(2);p__Firmicutes(1239);c__Bacilli(91061);o__Lactobacillales(186826);f__Streptococcaceae(1300);g__Streptococcus(1301);s__Streptococcus acidominimus(1326);
Streptococcus_u_s	Bacteria	Firmicutes	Bacilli	Lactobacillales	Streptococcaceae	Streptococcus	Streptococcus_u_s	0	0.00045	0	0	0	0	1301	k__Bacteria(2);p__Firmicutes(1239);c__Bacilli(91061);o__Lactobacillales(186826);f__Streptococcaceae(1300);g__Streptococcus(1301);s__Streptococcus_u_s(1301);
Streptococcus hyovaginalis	Bacteria	Firmicutes	Bacilli	Lactobacillales	Streptococcaceae	Streptococcus	Streptococcus hyovaginalis	0	0.00099	0	0	0	0	149015	k__Bacteria(2);p__Firmicutes(1239);c__Bacilli(91061);o__Lactobacillales(186826);f__Streptococcaceae(1300);g__Streptococcus(1301);s__Streptococcus hyovaginalis(149015);
Streptococcus rubneri	Bacteria	Firmicutes	Bacilli	Lactobacillales	Streptococcaceae	Streptococcus	Streptococcus rubneri	0	0	0	0	0	0	1234680	k__Bacteria(2);p__Firmicutes(1239);c__Bacilli(91061);o__Lactobacillales(186826);f__Streptococcaceae(1300);g__Streptococcus(1301);s__Streptococcus rubneri(1234680);
Streptococcus suis	Bacteria	Firmicutes	Bacilli	Lactobacillales	Streptococcaceae	Streptococcus	Streptococcus suis	0	0.00042	0	0	0	0	1307	k__Bacteria(2);p__Firmicutes(1239);c__Bacilli(91061);o__Lactobacillales(186826);f__Streptococcaceae(1300);g__Streptococcus(1301);s__Streptococcus suis(1307);
Streptococcus timonensis	Bacteria	Firmicutes	Bacilli	Lactobacillales	Streptococcaceae	Streptococcus	Streptococcus timonensis	0	0	0	0	0	0	1852387	k__Bacteria(2);p__Firmicutes(1239);c__Bacilli(91061);o__Lactobacillales(186826);f__Streptococcaceae(1300);g__Streptococcus(1301);s__Streptococcus timonensis(1852387);
Subdoligranulum_u_s	Bacteria	Firmicutes	Clostridia	Clostridiales	Ruminococcaceae	Subdoligranulum	Subdoligranulum_u_s	0	0	0	0	0	0	292632	k__Bacteria(2);p__Firmicutes(1239);c__Clostridia(186801);o__Clostridiales(186802);f__Ruminococcaceae(541000);g__Subdoligranulum(292632);s__Subdoligranulum_u_s(292632);
TM7 phylum sp. oral taxon 351	Bacteria	Candidatus Saccharibacteria	Candidatus Saccharibacteria_u_c	Candidatus Saccharibacteria_u_o	Candidatus Saccharibacteria_u_f	Candidatus Saccharibacteria_u_g	TM7 phylum sp. oral taxon 351	0	0	0	0	0	4e-05	713053	k__Bacteria(2);p__Candidatus Saccharibacteria(95818);c__Candidatus Saccharibacteria_u_c(95818);o__Candidatus Saccharibacteria_u_o(95818);f__Candidatus Saccharibacteria_u_f(95818);g__Candidatus Saccharibacteria_u_g(95818);s__TM7 phylum sp. oral taxon 351(713053);
Tepidimonas fonticaldi	Bacteria	Proteobacteria	Betaproteobacteria	Burkholderiales	Burkholderiales_u_f	Tepidimonas	Tepidimonas fonticaldi	0	0	0	0	0	0	1101373	k__Bacteria(2);p__Proteobacteria(1224);c__Betaproteobacteria(28216);o__Burkholderiales(80840);f__Burkholderiales_u_f(80840);g__Tepidimonas(114248);s__Tepidimonas fonticaldi(1101373);
Turicibacter sanguinis	Bacteria	Firmicutes	Erysipelotrichia	Erysipelotrichales	Turicibacteraceae	Turicibacter	Turicibacter sanguinis	0	0	0	0	0	0	154288	k__Bacteria(2);p__Firmicutes(1239);c__Erysipelotrichia(526524);o__Erysipelotrichales(526525);f__Turicibacteraceae(2810281);g__Turicibacter(191303);s__Turicibacter sanguinis(154288);
Turicibacter_u_s	Bacteria	Firmicutes	Erysipelotrichia	Erysipelotrichales	Turicibacteraceae	Turicibacter	Turicibacter_u_s	0	0	0	0	0	0.00012	191303	k__Bacteria(2);p__Firmicutes(1239);c__Erysipelotrichia(526524);o__Erysipelotrichales(526525);f__Turicibacteraceae(2810281);g__Turicibacter(191303);s__Turicibacter_u_s(191303);
Tyzzerella nexilis	Bacteria	Firmicutes	Clostridia	Clostridiales	Lachnospiraceae	Tyzzerella	Tyzzerella nexilis	0	0	0	0	0	0	29361	k__Bacteria(2);p__Firmicutes(1239);c__Clostridia(186801);o__Clostridiales(186802);f__Lachnospiraceae(186803);g__Tyzzerella(1506577);s__Tyzzerella nexilis(29361);

## Sheet: ca-samples_BACT.TOTAL-Rat5
Name	Kingdom	Phylum	Class	Order	Family	Genus	Species	mesPVAT_Rat5	BAT_Rat5	aaPVAT_Rat5	taPVAT_Rat5	WAT_Rat5	feces_Rat5	Taxonomy Id	Taxonomy Lineage
Acetatifactor muris	Bacteria	Firmicutes	Clostridia	Clostridiales	Lachnospiraceae	Acetatifactor	Acetatifactor muris	0	0	0	0	0	0.00239	879566	k__Bacteria(2);p__Firmicutes(1239);c__Clostridia(186801);o__Clostridiales(186802);f__Lachnospiraceae(186803);g__Acetatifactor(1427378);s__Acetatifactor muris(879566);
Acetivibrio ethanolgignens	Bacteria	Firmicutes	Clostridia	Clostridiales	Ruminococcaceae	Acetivibrio	Acetivibrio ethanolgignens	0	0	0	0	0	7e-05	290052	k__Bacteria(2);p__Firmicutes(1239);c__Clostridia(186801);o__Clostridiales(186802);f__Ruminococcaceae(541000);g__Acetivibrio(35829);s__Acetivibrio ethanolgignens(290052);
Achromobacter_u_s	Bacteria	Proteobacteria	Betaproteobacteria	Burkholderiales	Alcaligenaceae	Achromobacter	Achromobacter_u_s	0	0	0	0	0	0	222	k__Bacteria(2);p__Proteobacteria(1224);c__Betaproteobacteria(28216);o__Burkholderiales(80840);f__Alcaligenaceae(506);g__Achromobacter(222);s__Achromobacter_u_s(222);
Acinetobacter_u_s	Bacteria	Proteobacteria	Gammaproteobacteria	Pseudomonadales	Moraxellaceae	Acinetobacter	Acinetobacter_u_s	0	0	0	0	0	0	469	k__Bacteria(2);p__Proteobacteria(1224);c__Gammaproteobacteria(1236);o__Pseudomonadales(72274);f__Moraxellaceae(468);g__Acinetobacter(469);s__Acinetobacter_u_s(469);
Acinetobacter beijerinckii	Bacteria	Proteobacteria	Gammaproteobacteria	Pseudomonadales	Moraxellaceae	Acinetobacter	Acinetobacter beijerinckii	0	0	0	0	0	0	262668	k__Bacteria(2);p__Proteobacteria(1224);c__Gammaproteobacteria(1236);o__Pseudomonadales(72274);f__Moraxellaceae(468);g__Acinetobacter(469);s__Acinetobacter beijerinckii(262668);
Acinetobacter lwoffii	Bacteria	Proteobacteria	Gammaproteobacteria	Pseudomonadales	Moraxellaceae	Acinetobacter	Acinetobacter lwoffii	0	0	0	0	0	0	28090	k__Bacteria(2);p__Proteobacteria(1224);c__Gammaproteobacteria(1236);o__Pseudomonadales(72274);f__Moraxellaceae(468);g__Acinetobacter(469);s__Acinetobacter lwoffii(28090);
Acinetobacter idrijaensis	Bacteria	Proteobacteria	Gammaproteobacteria	Pseudomonadales	Moraxellaceae	Acinetobacter	Acinetobacter idrijaensis	0	0	0	0	0	0	1507807	k__Bacteria(2);p__Proteobacteria(1224);c__Gammaproteobacteria(1236);o__Pseudomonadales(72274);f__Moraxellaceae(468);g__Acinetobacter(469);s__Acinetobacter idrijaensis(1507807);
Acutalibacter_u_s	Bacteria	Firmicutes	Clostridia	Clostridiales	Ruminococcaceae	Acutalibacter	Acutalibacter_u_s	0	0	0	0	0	0.00214	1918385	k__Bacteria(2);p__Firmicutes(1239);c__Clostridia(186801);o__Clostridiales(186802);f__Ruminococcaceae(541000);g__Acutalibacter(1918385);s__Acutalibacter_u_s(1918385);
Adlercreutzia equolifaciens	Bacteria	Actinobacteria	Coriobacteriia	Eggerthellales	Eggerthellaceae	Adlercreutzia	Adlercreutzia equolifaciens	0	0.00127	0	0	0	0.00439	446660	k__Bacteria(2);p__Actinobacteria(201174);c__Coriobacteriia(84998);o__Eggerthellales(1643822);f__Eggerthellaceae(1643826);g__Adlercreutzia(447020);s__Adlercreutzia equolifaciens(446660);
Adlercreutzia muris	Bacteria	Actinobacteria	Coriobacteriia	Eggerthellales	Eggerthellaceae	Adlercreutzia	Adlercreutzia muris	0	0	0	0	0	0	1796610	k__Bacteria(2);p__Actinobacteria(201174);c__Coriobacteriia(84998);o__Eggerthellales(1643822);f__Eggerthellaceae(1643826);g__Adlercreutzia(447020);s__Adlercreutzia muris(1796610);
Akkermansia muciniphila	Bacteria	Verrucomicrobia	Verrucomicrobiae	Verrucomicrobiales	Akkermansiaceae	Akkermansia	Akkermansia muciniphila	0	0.00089	0	0	0.00819	0.00064	239935	k__Bacteria(2);p__Verrucomicrobia(74201);c__Verrucomicrobiae(203494);o__Verrucomicrobiales(48461);f__Akkermansiaceae(1647988);g__Akkermansia(239934);s__Akkermansia muciniphila(239935);
Bacteria_u_s	Bacteria	Bacteria_u_p	Bacteria_u_c	Bacteria_u_o	Bacteria_u_f	Bacteria_u_g	Bacteria_u_s	0	0	0.0012	0	0	0	2	k__Bacteria(2);p__Bacteria_u_p(2);c__Bacteria_u_c(2);o__Bacteria_u_o(2);f__Bacteria_u_f(2);g__Bacteria_u_g(2);s__Bacteria_u_s(2);
Alistipes finegoldii	Bacteria	Bacteroidetes	Bacteroidia	Bacteroidales	Rikenellaceae	Alistipes	Alistipes finegoldii	0	0.00304	0	0	0	0.00974	214856	k__Bacteria(2);p__Bacteroidetes(976);c__Bacteroidia(200643);o__Bacteroidales(171549);f__Rikenellaceae(171550);g__Alistipes(239759);s__Alistipes finegoldii(214856);
Alistipes onderdonkii	Bacteria	Bacteroidetes	Bacteroidia	Bacteroidales	Rikenellaceae	Alistipes	Alistipes onderdonkii	0	0	0.00062	0	0	0	328813	k__Bacteria(2);p__Bacteroidetes(976);c__Bacteroidia(200643);o__Bacteroidales(171549);f__Rikenellaceae(171550);g__Alistipes(239759);s__Alistipes onderdonkii(328813);
Alistipes putredinis	Bacteria	Bacteroidetes	Bacteroidia	Bacteroidales	Rikenellaceae	Alistipes	Alistipes putredinis	0	0.00278	0.01005	0	0	0	28117	k__Bacteria(2);p__Bacteroidetes(976);c__Bacteroidia(200643);o__Bacteroidales(171549);f__Rikenellaceae(171550);g__Alistipes(239759);s__Alistipes putredinis(28117);
Alistipes_u_s	Bacteria	Bacteroidetes	Bacteroidia	Bacteroidales	Rikenellaceae	Alistipes	Alistipes_u_s	0	0.00333	0.00102	0	0.00446	0.01043	239759	k__Bacteria(2);p__Bacteroidetes(976);c__Bacteroidia(200643);o__Bacteroidales(171549);f__Rikenellaceae(171550);g__Alistipes(239759);s__Alistipes_u_s(239759);
Aminipila_u_s	Bacteria	Firmicutes	Clostridia	Clostridiales	Clostridiales Family XIII. Incertae Sedis	Aminipila	Aminipila_u_s	0	0	0	0	0	0.00012	2060094	k__Bacteria(2);p__Firmicutes(1239);c__Clostridia(186801);o__Clostridiales(186802);f__Clostridiales Family XIII. Incertae Sedis(543314);g__Aminipila(2060094);s__Aminipila_u_s(2060094);
Anaerofustis stercorihominis	Bacteria	Firmicutes	Clostridia	Clostridiales	Eubacteriaceae	Anaerofustis	Anaerofustis stercorihominis	0	0	0	0	0	0.00013	214853	k__Bacteria(2);p__Firmicutes(1239);c__Clostridia(186801);o__Clostridiales(186802);f__Eubacteriaceae(186806);g__Anaerofustis(264995);s__Anaerofustis stercorihominis(214853);
Anaeromassilibacillus_u_s	Bacteria	Firmicutes	Clostridia	Clostridiales	Ruminococcaceae	Anaeromassilibacillus	Anaeromassilibacillus_u_s	0	0	0	0	0	0.00031	1924093	k__Bacteria(2);p__Firmicutes(1239);c__Clostridia(186801);o__Clostridiales(186802);f__Ruminococcaceae(541000);g__Anaeromassilibacillus(1924093);s__Anaeromassilibacillus_u_s(1924093);
Anaerotignum faecicola	Bacteria	Firmicutes	Clostridia	Clostridiales	Lachnospiraceae	Anaerotignum	Anaerotignum faecicola	0	0	0.00024	0	0	0	2358141	k__Bacteria(2);p__Firmicutes(1239);c__Clostridia(186801);o__Clostridiales(186802);f__Lachnospiraceae(186803);g__Anaerotignum(2039240);s__Anaerotignum faecicola(2358141);
Anaerotignum lactatifermentans	Bacteria	Firmicutes	Clostridia	Clostridiales	Lachnospiraceae	Anaerotignum	Anaerotignum lactatifermentans	0	0	0	0	0	0	160404	k__Bacteria(2);p__Firmicutes(1239);c__Clostridia(186801);o__Clostridiales(186802);f__Lachnospiraceae(186803);g__Anaerotignum(2039240);s__Anaerotignum lactatifermentans(160404);
Anaerotruncus_u_s	Bacteria	Firmicutes	Clostridia	Clostridiales	Ruminococcaceae	Anaerotruncus	Anaerotruncus_u_s	0	0	0	0	0	0.00126	244127	k__Bacteria(2);p__Firmicutes(1239);c__Clostridia(186801);o__Clostridiales(186802);f__Ruminococcaceae(541000);g__Anaerotruncus(244127);s__Anaerotruncus_u_s(244127);
Alkalihalobacillus akibai	Bacteria	Firmicutes	Bacilli	Bacillales	Bacillaceae	Alkalihalobacillus	Alkalihalobacillus akibai	0	0.0012	0	0	0	0	1411	k__Bacteria(2);p__Firmicutes(1239);c__Bacilli(91061);o__Bacillales(1385);f__Bacillaceae(186817);g__Alkalihalobacillus(2675234);s__Alkalihalobacillus akibai(1411);
Bacillaceae_u_s	Bacteria	Firmicutes	Bacilli	Bacillales	Bacillaceae	Bacillaceae_u_g	Bacillaceae_u_s	0	0	0	0	0	0	186817	k__Bacteria(2);p__Firmicutes(1239);c__Bacilli(91061);o__Bacillales(1385);f__Bacillaceae(186817);g__Bacillaceae_u_g(186817);s__Bacillaceae_u_s(186817);
Bacteroidales_u_s	Bacteria	Bacteroidetes	Bacteroidia	Bacteroidales	Bacteroidales_u_f	Bacteroidales_u_g	Bacteroidales_u_s	0	0	0.00451	0	0	0	171549	k__Bacteria(2);p__Bacteroidetes(976);c__Bacteroidia(200643);o__Bacteroidales(171549);f__Bacteroidales_u_f(171549);g__Bacteroidales_u_g(171549);s__Bacteroidales_u_s(171549);
Bacteroides fragilis	Bacteria	Bacteroidetes	Bacteroidia	Bacteroidales	Bacteroidaceae	Bacteroides	Bacteroides fragilis	0	0	0	0	0	0	817	k__Bacteria(2);p__Bacteroidetes(976);c__Bacteroidia(200643);o__Bacteroidales(171549);f__Bacteroidaceae(815);g__Bacteroides(816);s__Bacteroides fragilis(817);
Bacteroides_u_s	Bacteria	Bacteroidetes	Bacteroidia	Bacteroidales	Bacteroidaceae	Bacteroides	Bacteroides_u_s	0	0.00026	0	0	0	0.07035	816	k__Bacteria(2);p__Bacteroidetes(976);c__Bacteroidia(200643);o__Bacteroidales(171549);f__Bacteroidaceae(815);g__Bacteroides(816);s__Bacteroides_u_s(816);
Bacteroides acidifaciens	Bacteria	Bacteroidetes	Bacteroidia	Bacteroidales	Bacteroidaceae	Bacteroides	Bacteroides acidifaciens	0	0	0	0	0	0.02162	85831	k__Bacteria(2);p__Bacteroidetes(976);c__Bacteroidia(200643);o__Bacteroidales(171549);f__Bacteroidaceae(815);g__Bacteroides(816);s__Bacteroides acidifaciens(85831);
Bacteroides caccae	Bacteria	Bacteroidetes	Bacteroidia	Bacteroidales	Bacteroidaceae	Bacteroides	Bacteroides caccae	0	0	0	0	0	0.00058	47678	k__Bacteria(2);p__Bacteroidetes(976);c__Bacteroidia(200643);o__Bacteroidales(171549);f__Bacteroidaceae(815);g__Bacteroides(816);s__Bacteroides caccae(47678);
Bacteroides caecimuri	Bacteria	Bacteroidetes	Bacteroidia	Bacteroidales	Bacteroidaceae	Bacteroides	Bacteroides caecimuri	0	0	0	0	0	0.0141	2516958	k__Bacteria(2);p__Bacteroidetes(976);c__Bacteroidia(200643);o__Bacteroidales(171549);f__Bacteroidaceae(815);g__Bacteroides(816);s__Bacteroides caecimuri(2516958);
Bacteroides caecimuris	Bacteria	Bacteroidetes	Bacteroidia	Bacteroidales	Bacteroidaceae	Bacteroides	Bacteroides caecimuris	0	0	0	0	0	0.01699	1796613	k__Bacteria(2);p__Bacteroidetes(976);c__Bacteroidia(200643);o__Bacteroidales(171549);f__Bacteroidaceae(815);g__Bacteroides(816);s__Bacteroides caecimuris(1796613);
Bacteroides clarus	Bacteria	Bacteroidetes	Bacteroidia	Bacteroidales	Bacteroidaceae	Bacteroides	Bacteroides clarus	0	0	0	0	0	0	626929	k__Bacteria(2);p__Bacteroidetes(976);c__Bacteroidia(200643);o__Bacteroidales(171549);f__Bacteroidaceae(815);g__Bacteroides(816);s__Bacteroides clarus(626929);
Bacteroides eggerthii	Bacteria	Bacteroidetes	Bacteroidia	Bacteroidales	Bacteroidaceae	Bacteroides	Bacteroides eggerthii	0	0	0.00262	0	0	0	28111	k__Bacteria(2);p__Bacteroidetes(976);c__Bacteroidia(200643);o__Bacteroidales(171549);f__Bacteroidaceae(815);g__Bacteroides(816);s__Bacteroides eggerthii(28111);
Bacteroides faecichinchillae	Bacteria	Bacteroidetes	Bacteroidia	Bacteroidales	Bacteroidaceae	Bacteroides	Bacteroides faecichinchillae	0	0	0	0	0	9e-05	871325	k__Bacteria(2);p__Bacteroidetes(976);c__Bacteroidia(200643);o__Bacteroidales(171549);f__Bacteroidaceae(815);g__Bacteroides(816);s__Bacteroides faecichinchillae(871325);
Bacteroides finegoldii	Bacteria	Bacteroidetes	Bacteroidia	Bacteroidales	Bacteroidaceae	Bacteroides	Bacteroides finegoldii	0	0	0	0	0	0	338188	k__Bacteria(2);p__Bacteroidetes(976);c__Bacteroidia(200643);o__Bacteroidales(171549);f__Bacteroidaceae(815);g__Bacteroides(816);s__Bacteroides finegoldii(338188);
Bacteroides intestinalis	Bacteria	Bacteroidetes	Bacteroidia	Bacteroidales	Bacteroidaceae	Bacteroides	Bacteroides intestinalis	0	0	0	0	0	0.00041	329854	k__Bacteria(2);p__Bacteroidetes(976);c__Bacteroidia(200643);o__Bacteroidales(171549);f__Bacteroidaceae(815);g__Bacteroides(816);s__Bacteroides intestinalis(329854);
Phocaeicola plebeius	Bacteria	Bacteroidetes	Bacteroidia	Bacteroidales	Bacteroidales_u_f	Phocaeicola	Phocaeicola plebeius	0	0	0	0	0	0	310297	k__Bacteria(2);p__Bacteroidetes(976);c__Bacteroidia(200643);o__Bacteroidales(171549);f__Bacteroidales_u_f(171549);g__Phocaeicola(909656);s__Phocaeicola plebeius(310297);
Bacteroides stercorirosoris	Bacteria	Bacteroidetes	Bacteroidia	Bacteroidales	Bacteroidaceae	Bacteroides	Bacteroides stercorirosoris	0	0	0.00227	0	0	0	871324	k__Bacteria(2);p__Bacteroidetes(976);c__Bacteroidia(200643);o__Bacteroidales(171549);f__Bacteroidaceae(815);g__Bacteroides(816);s__Bacteroides stercorirosoris(871324);
Bacteroides stercoris	Bacteria	Bacteroidetes	Bacteroidia	Bacteroidales	Bacteroidaceae	Bacteroides	Bacteroides stercoris	0.08518	0.0013	0.00519	0.01592	0	0	46506	k__Bacteria(2);p__Bacteroidetes(976);c__Bacteroidia(200643);o__Bacteroidales(171549);f__Bacteroidaceae(815);g__Bacteroides(816);s__Bacteroides stercoris(46506);
Bacteroides uniformis	Bacteria	Bacteroidetes	Bacteroidia	Bacteroidales	Bacteroidaceae	Bacteroides	Bacteroides uniformis	0	0	0	0	0	0	820	k__Bacteria(2);p__Bacteroidetes(976);c__Bacteroidia(200643);o__Bacteroidales(171549);f__Bacteroidaceae(815);g__Bacteroides(816);s__Bacteroides uniformis(820);
Phocaeicola vulgatus	Bacteria	Bacteroidetes	Bacteroidia	Bacteroidales	Bacteroidales_u_f	Phocaeicola	Phocaeicola vulgatus	0.04904	0	0	0	0	0	821	k__Bacteria(2);p__Bacteroidetes(976);c__Bacteroidia(200643);o__Bacteroidales(171549);f__Bacteroidales_u_f(171549);g__Phocaeicola(909656);s__Phocaeicola vulgatus(821);
Barnesiella intestinihominis	Bacteria	Bacteroidetes	Bacteroidia	Bacteroidales	Barnesiellaceae	Barnesiella	Barnesiella intestinihominis	0	0.00146	0.00355	0	0	0	487174	k__Bacteria(2);p__Bacteroidetes(976);c__Bacteroidia(200643);o__Bacteroidales(171549);f__Barnesiellaceae(2005519);g__Barnesiella(397864);s__Barnesiella intestinihominis(487174);
Barnesiella_u_s	Bacteria	Bacteroidetes	Bacteroidia	Bacteroidales	Barnesiellaceae	Barnesiella	Barnesiella_u_s	0	0	0	0	0	0.00019	397864	k__Bacteria(2);p__Bacteroidetes(976);c__Bacteroidia(200643);o__Bacteroidales(171549);f__Barnesiellaceae(2005519);g__Barnesiella(397864);s__Barnesiella_u_s(397864);
Bifidobacterium adolescentis	Bacteria	Actinobacteria	Actinomycetia	Bifidobacteriales	Bifidobacteriaceae	Bifidobacterium	Bifidobacterium adolescentis	0	0	0	0	0	0	1680	k__Bacteria(2);p__Actinobacteria(201174);c__Actinomycetia(1760);o__Bifidobacteriales(85004);f__Bifidobacteriaceae(31953);g__Bifidobacterium(1678);s__Bifidobacterium adolescentis(1680);
Bifidobacterium animalis	Bacteria	Actinobacteria	Actinomycetia	Bifidobacteriales	Bifidobacteriaceae	Bifidobacterium	Bifidobacterium animalis	0	0	0	0	0	0.00034	28025	k__Bacteria(2);p__Actinobacteria(201174);c__Actinomycetia(1760);o__Bifidobacteriales(85004);f__Bifidobacteriaceae(31953);g__Bifidobacterium(1678);s__Bifidobacterium animalis(28025);
Bifidobacterium criceti	Bacteria	Actinobacteria	Actinomycetia	Bifidobacteriales	Bifidobacteriaceae	Bifidobacterium	Bifidobacterium criceti	0	0	0	0	0	0.00023	1960969	k__Bacteria(2);p__Actinobacteria(201174);c__Actinomycetia(1760);o__Bifidobacteriales(85004);f__Bifidobacteriaceae(31953);g__Bifidobacterium(1678);s__Bifidobacterium criceti(1960969);
Bifidobacterium pseudolongum	Bacteria	Actinobacteria	Actinomycetia	Bifidobacteriales	Bifidobacteriaceae	Bifidobacterium	Bifidobacterium pseudolongum	0	0	0	0	0	0.05649	1694	k__Bacteria(2);p__Actinobacteria(201174);c__Actinomycetia(1760);o__Bifidobacteriales(85004);f__Bifidobacteriaceae(31953);g__Bifidobacterium(1678);s__Bifidobacterium pseudolongum(1694);
Bilophila wadsworthia	Bacteria	Proteobacteria	Deltaproteobacteria	Desulfovibrionales	Desulfovibrionaceae	Bilophila	Bilophila wadsworthia	0	0	0.00071	0	0	0	35833	k__Bacteria(2);p__Proteobacteria(1224);c__Deltaproteobacteria(28221);o__Desulfovibrionales(213115);f__Desulfovibrionaceae(194924);g__Bilophila(35832);s__Bilophila wadsworthia(35833);
Blastomonas_u_s	Bacteria	Proteobacteria	Alphaproteobacteria	Sphingomonadales	Sphingomonadaceae	Blastomonas	Blastomonas_u_s	0	0	0	0	0	0	150203	k__Bacteria(2);p__Proteobacteria(1224);c__Alphaproteobacteria(28211);o__Sphingomonadales(204457);f__Sphingomonadaceae(41297);g__Blastomonas(150203);s__Blastomonas_u_s(150203);
Blautia coccoides	Bacteria	Firmicutes	Clostridia	Clostridiales	Lachnospiraceae	Blautia	Blautia coccoides	0	0	0	0	0	0	1532	k__Bacteria(2);p__Firmicutes(1239);c__Clostridia(186801);o__Clostridiales(186802);f__Lachnospiraceae(186803);g__Blautia(572511);s__Blautia coccoides(1532);
Blautia_u_s	Bacteria	Firmicutes	Clostridia	Clostridiales	Lachnospiraceae	Blautia	Blautia_u_s	0	0	0.00076	0	0	0	572511	k__Bacteria(2);p__Firmicutes(1239);c__Clostridia(186801);o__Clostridiales(186802);f__Lachnospiraceae(186803);g__Blautia(572511);s__Blautia_u_s(572511);
Blautia argi	Bacteria	Firmicutes	Clostridia	Clostridiales	Lachnospiraceae	Blautia	Blautia argi	0.02784	0	0	0	0	0	1912897	k__Bacteria(2);p__Firmicutes(1239);c__Clostridia(186801);o__Clostridiales(186802);f__Lachnospiraceae(186803);g__Blautia(572511);s__Blautia argi(1912897);
Blautia wexlerae	Bacteria	Firmicutes	Clostridia	Clostridiales	Lachnospiraceae	Blautia	Blautia wexlerae	0	0	0.00075	0	0	0	418240	k__Bacteria(2);p__Firmicutes(1239);c__Clostridia(186801);o__Clostridiales(186802);f__Lachnospiraceae(186803);g__Blautia(572511);s__Blautia wexlerae(418240);
Bosea_u_s	Bacteria	Proteobacteria	Alphaproteobacteria	Rhizobiales	Bradyrhizobiaceae	Bosea	Bosea_u_s	0	0.00148	0	0	0	0	85413	k__Bacteria(2);p__Proteobacteria(1224);c__Alphaproteobacteria(28211);o__Rhizobiales(356);f__Bradyrhizobiaceae(41294);g__Bosea(85413);s__Bosea_u_s(85413);
Bosea vestrisii	Bacteria	Proteobacteria	Alphaproteobacteria	Rhizobiales	Bradyrhizobiaceae	Bosea	Bosea vestrisii	0	0.0018	0	0	0.00296	0	151416	k__Bacteria(2);p__Proteobacteria(1224);c__Alphaproteobacteria(28211);o__Rhizobiales(356);f__Bradyrhizobiaceae(41294);g__Bosea(85413);s__Bosea vestrisii(151416);
Brevibacterium mcbrellneri	Bacteria	Actinobacteria	Actinomycetia	Micrococcales	Brevibacteriaceae	Brevibacterium	Brevibacterium mcbrellneri	0	0	0	0	0	0	53363	k__Bacteria(2);p__Actinobacteria(201174);c__Actinomycetia(1760);o__Micrococcales(85006);f__Brevibacteriaceae(85019);g__Brevibacterium(1696);s__Brevibacterium mcbrellneri(53363);
Brevundimonas_u_s	Bacteria	Proteobacteria	Alphaproteobacteria	Caulobacterales	Caulobacteraceae	Brevundimonas	Brevundimonas_u_s	0	0.00114	0	0	0	0	41275	k__Bacteria(2);p__Proteobacteria(1224);c__Alphaproteobacteria(28211);o__Caulobacterales(204458);f__Caulobacteraceae(76892);g__Brevundimonas(41275);s__Brevundimonas_u_s(41275);
Burkholderiales_u_s	Bacteria	Proteobacteria	Betaproteobacteria	Burkholderiales	Burkholderiales_u_f	Burkholderiales_u_g	Burkholderiales_u_s	0	0	0	0	0	0.00439	80840	k__Bacteria(2);p__Proteobacteria(1224);c__Betaproteobacteria(28216);o__Burkholderiales(80840);f__Burkholderiales_u_f(80840);g__Burkholderiales_u_g(80840);s__Burkholderiales_u_s(80840);
Butyricicoccus porcorum	Bacteria	Firmicutes	Clostridia	Clostridiales	Clostridiaceae	Butyricicoccus	Butyricicoccus porcorum	0	0	0	0	0	0	1945634	k__Bacteria(2);p__Firmicutes(1239);c__Clostridia(186801);o__Clostridiales(186802);f__Clostridiaceae(31979);g__Butyricicoccus(580596);s__Butyricicoccus porcorum(1945634);
Butyricicoccus_u_s	Bacteria	Firmicutes	Clostridia	Clostridiales	Clostridiaceae	Butyricicoccus	Butyricicoccus_u_s	0	0	0.001	0	0	0	580596	k__Bacteria(2);p__Firmicutes(1239);c__Clostridia(186801);o__Clostridiales(186802);f__Clostridiaceae(31979);g__Butyricicoccus(580596);s__Butyricicoccus_u_s(580596);
Clostridiales_u_s	Bacteria	Firmicutes	Clostridia	Clostridiales	Clostridiales_u_f	Clostridiales_u_g	Clostridiales_u_s	0	0	0.00206	0	0	0.00014	186802	k__Bacteria(2);p__Firmicutes(1239);c__Clostridia(186801);o__Clostridiales(186802);f__Clostridiales_u_f(186802);g__Clostridiales_u_g(186802);s__Clostridiales_u_s(186802);
Lachnospiraceae_u_s	Bacteria	Firmicutes	Clostridia	Clostridiales	Lachnospiraceae	Lachnospiraceae_u_g	Lachnospiraceae_u_s	0	0	0.00396	0	0	0.03144	186803	k__Bacteria(2);p__Firmicutes(1239);c__Clostridia(186801);o__Clostridiales(186802);f__Lachnospiraceae(186803);g__Lachnospiraceae_u_g(186803);s__Lachnospiraceae_u_s(186803);
Clostridium_u_s	Bacteria	Firmicutes	Clostridia	Clostridiales	Clostridiaceae	Clostridium	Clostridium_u_s	0	0	0.00164	0.00776	0.00146	0.00014	1485	k__Bacteria(2);p__Firmicutes(1239);c__Clostridia(186801);o__Clostridiales(186802);f__Clostridiaceae(31979);g__Clostridium(1485);s__Clostridium_u_s(1485);
Clostridium cuniculi	Bacteria	Firmicutes	Clostridia	Clostridiales	Clostridiaceae	Clostridium	Clostridium cuniculi	0	0	0	0	0	0.00051	2548455	k__Bacteria(2);p__Firmicutes(1239);c__Clostridia(186801);o__Clostridiales(186802);f__Clostridiaceae(31979);g__Clostridium(1485);s__Clostridium cuniculi(2548455);
Ruminococcaceae_u_s	Bacteria	Firmicutes	Clostridia	Clostridiales	Ruminococcaceae	Ruminococcaceae_u_g	Ruminococcaceae_u_s	0	0	0.00215	0	0	8e-05	541000	k__Bacteria(2);p__Firmicutes(1239);c__Clostridia(186801);o__Clostridiales(186802);f__Ruminococcaceae(541000);g__Ruminococcaceae_u_g(541000);s__Ruminococcaceae_u_s(541000);
Flavonifractor plautii	Bacteria	Firmicutes	Clostridia	Clostridiales	Ruminococcaceae	Flavonifractor	Flavonifractor plautii	0	0	0	0	0	0	292800	k__Bacteria(2);p__Firmicutes(1239);c__Clostridia(186801);o__Clostridiales(186802);f__Ruminococcaceae(541000);g__Flavonifractor(946234);s__Flavonifractor plautii(292800);
Clostridium phoceensis	Bacteria	Firmicutes	Clostridia	Clostridiales	Clostridiaceae	Clostridium	Clostridium phoceensis	0	0	0	0	0	0	1650661	k__Bacteria(2);p__Firmicutes(1239);c__Clostridia(186801);o__Clostridiales(186802);f__Clostridiaceae(31979);g__Clostridium(1485);s__Clostridium phoceensis(1650661);
Schaedlerella arabinosiphila	Bacteria	Firmicutes	Clostridia	Clostridiales	Lachnospiraceae	Schaedlerella	Schaedlerella arabinosiphila	0	0	0	0	0	0.00078	2044587	k__Bacteria(2);p__Firmicutes(1239);c__Clostridia(186801);o__Clostridiales(186802);f__Lachnospiraceae(186803);g__Schaedlerella(2676048);s__Schaedlerella arabinosiphila(2044587);
Clostridium saudiense	Bacteria	Firmicutes	Clostridia	Clostridiales	Clostridiaceae	Clostridium	Clostridium saudiense	0	0	0	0	0	0	1414720	k__Bacteria(2);p__Firmicutes(1239);c__Clostridia(186801);o__Clostridiales(186802);f__Clostridiaceae(31979);g__Clostridium(1485);s__Clostridium saudiense(1414720);
Clostridium porci	Bacteria	Firmicutes	Clostridia	Clostridiales	Clostridiaceae	Clostridium	Clostridium porci	0	0	0	0	0	0.00061	2605778	k__Bacteria(2);p__Firmicutes(1239);c__Clostridia(186801);o__Clostridiales(186802);f__Clostridiaceae(31979);g__Clostridium(1485);s__Clostridium porci(2605778);
Coprococcus comes	Bacteria	Firmicutes	Clostridia	Clostridiales	Lachnospiraceae	Coprococcus	Coprococcus comes	0	0	0.00075	0	0	0	410072	k__Bacteria(2);p__Firmicutes(1239);c__Clostridia(186801);o__Clostridiales(186802);f__Lachnospiraceae(186803);g__Coprococcus(33042);s__Coprococcus comes(410072);
Coprococcus_u_s	Bacteria	Firmicutes	Clostridia	Clostridiales	Lachnospiraceae	Coprococcus	Coprococcus_u_s	0	0	0	0	0	0	33042	k__Bacteria(2);p__Firmicutes(1239);c__Clostridia(186801);o__Clostridiales(186802);f__Lachnospiraceae(186803);g__Coprococcus(33042);s__Coprococcus_u_s(33042);
Corynebacterium amycolatum	Bacteria	Actinobacteria	Actinomycetia	Corynebacteriales	Corynebacteriaceae	Corynebacterium	Corynebacterium amycolatum	0	0	0	0	0	0	43765	k__Bacteria(2);p__Actinobacteria(201174);c__Actinomycetia(1760);o__Corynebacteriales(85007);f__Corynebacteriaceae(1653);g__Corynebacterium(1716);s__Corynebacterium amycolatum(43765);
Corynebacterium mastitidis	Bacteria	Actinobacteria	Actinomycetia	Corynebacteriales	Corynebacteriaceae	Corynebacterium	Corynebacterium mastitidis	0	0	0	0	0	0	161890	k__Bacteria(2);p__Actinobacteria(201174);c__Actinomycetia(1760);o__Corynebacteriales(85007);f__Corynebacteriaceae(1653);g__Corynebacterium(1716);s__Corynebacterium mastitidis(161890);
Corynebacterium pseudogenitalium	Bacteria	Actinobacteria	Actinomycetia	Corynebacteriales	Corynebacteriaceae	Corynebacterium	Corynebacterium pseudogenitalium	0	0	0	0	0	0	38303	k__Bacteria(2);p__Actinobacteria(201174);c__Actinomycetia(1760);o__Corynebacteriales(85007);f__Corynebacteriaceae(1653);g__Corynebacterium(1716);s__Corynebacterium pseudogenitalium(38303);
Corynebacterium_u_s	Bacteria	Actinobacteria	Actinomycetia	Corynebacteriales	Corynebacteriaceae	Corynebacterium	Corynebacterium_u_s	0	0	0	0	0	0	1716	k__Bacteria(2);p__Actinobacteria(201174);c__Actinomycetia(1760);o__Corynebacteriales(85007);f__Corynebacteriaceae(1653);g__Corynebacterium(1716);s__Corynebacterium_u_s(1716);
Corynebacterium tuberculostearicum	Bacteria	Actinobacteria	Actinomycetia	Corynebacteriales	Corynebacteriaceae	Corynebacterium	Corynebacterium tuberculostearicum	0	0	0	0	0	0	38304	k__Bacteria(2);p__Actinobacteria(201174);c__Actinomycetia(1760);o__Corynebacteriales(85007);f__Corynebacteriaceae(1653);g__Corynebacterium(1716);s__Corynebacterium tuberculostearicum(38304);
Delftia acidovorans	Bacteria	Proteobacteria	Betaproteobacteria	Burkholderiales	Comamonadaceae	Delftia	Delftia acidovorans	0	0.00262	0.00099	0.01315	0.01713	0	80866	k__Bacteria(2);p__Proteobacteria(1224);c__Betaproteobacteria(28216);o__Burkholderiales(80840);f__Comamonadaceae(80864);g__Delftia(80865);s__Delftia acidovorans(80866);
Desulfovibrio_u_s	Bacteria	Proteobacteria	Deltaproteobacteria	Desulfovibrionales	Desulfovibrionaceae	Desulfovibrio	Desulfovibrio_u_s	0	0	0	0	0	0	872	k__Bacteria(2);p__Proteobacteria(1224);c__Deltaproteobacteria(28221);o__Desulfovibrionales(213115);f__Desulfovibrionaceae(194924);g__Desulfovibrio(872);s__Desulfovibrio_u_s(872);
Dorea longicatena	Bacteria	Firmicutes	Clostridia	Clostridiales	Lachnospiraceae	Dorea	Dorea longicatena	0	0	0.00162	0	0	0	88431	k__Bacteria(2);p__Firmicutes(1239);c__Clostridia(186801);o__Clostridiales(186802);f__Lachnospiraceae(186803);g__Dorea(189330);s__Dorea longicatena(88431);
Dorea_u_s	Bacteria	Firmicutes	Clostridia	Clostridiales	Lachnospiraceae	Dorea	Dorea_u_s	0	0	0	0	0	0.00114	189330	k__Bacteria(2);p__Firmicutes(1239);c__Clostridia(186801);o__Clostridiales(186802);f__Lachnospiraceae(186803);g__Dorea(189330);s__Dorea_u_s(189330);
Duncaniella muris	Bacteria	Bacteroidetes	Bacteroidia	Bacteroidales	Muribaculaceae	Duncaniella	Duncaniella muris	0	0	0	0	0	0.00375	2094150	k__Bacteria(2);p__Bacteroidetes(976);c__Bacteroidia(200643);o__Bacteroidales(171549);f__Muribaculaceae(2005473);g__Duncaniella(2518495);s__Duncaniella muris(2094150);
Duncaniella_u_s	Bacteria	Bacteroidetes	Bacteroidia	Bacteroidales	Muribaculaceae	Duncaniella	Duncaniella_u_s	0	0	0	0	0	0.00489	2518495	k__Bacteria(2);p__Bacteroidetes(976);c__Bacteroidia(200643);o__Bacteroidales(171549);f__Muribaculaceae(2005473);g__Duncaniella(2518495);s__Duncaniella_u_s(2518495);
Duncaniella freteri	Bacteria	Bacteroidetes	Bacteroidia	Bacteroidales	Muribaculaceae	Duncaniella	Duncaniella freteri	0	0	0	0	0	0.00603	2530391	k__Bacteria(2);p__Bacteroidetes(976);c__Bacteroidia(200643);o__Bacteroidales(171549);f__Muribaculaceae(2005473);g__Duncaniella(2518495);s__Duncaniella freteri(2530391);
Dysosmobacter welbionis	Bacteria	Firmicutes	Clostridia	Clostridiales	Oscillospiraceae	Dysosmobacter	Dysosmobacter welbionis	0	0	0	0	0	0.00024	2093857	k__Bacteria(2);p__Firmicutes(1239);c__Clostridia(186801);o__Clostridiales(186802);f__Oscillospiraceae(216572);g__Dysosmobacter(2591381);s__Dysosmobacter welbionis(2093857);
Enterococcus faecalis	Bacteria	Firmicutes	Bacilli	Lactobacillales	Enterococcaceae	Enterococcus	Enterococcus faecalis	0	0	0	0	0	0.00365	1351	k__Bacteria(2);p__Firmicutes(1239);c__Bacilli(91061);o__Lactobacillales(186826);f__Enterococcaceae(81852);g__Enterococcus(1350);s__Enterococcus faecalis(1351);
Enterococcus_u_s	Bacteria	Firmicutes	Bacilli	Lactobacillales	Enterococcaceae	Enterococcus	Enterococcus_u_s	0	0	0	0	0	0	1350	k__Bacteria(2);p__Firmicutes(1239);c__Bacilli(91061);o__Lactobacillales(186826);f__Enterococcaceae(81852);g__Enterococcus(1350);s__Enterococcus_u_s(1350);
Adlercreutzia caecimuris	Bacteria	Actinobacteria	Coriobacteriia	Eggerthellales	Eggerthellaceae	Adlercreutzia	Adlercreutzia caecimuris	0	0	0	0	0	9e-05	671266	k__Bacteria(2);p__Actinobacteria(201174);c__Coriobacteriia(84998);o__Eggerthellales(1643822);f__Eggerthellaceae(1643826);g__Adlercreutzia(447020);s__Adlercreutzia caecimuris(671266);
Escherichia coli	Bacteria	Proteobacteria	Gammaproteobacteria	Enterobacterales	Enterobacteriaceae	Escherichia	Escherichia coli	0.08295	0.00982	0	0	0.00733	0	562	k__Bacteria(2);p__Proteobacteria(1224);c__Gammaproteobacteria(1236);o__Enterobacterales(91347);f__Enterobacteriaceae(543);g__Escherichia(561);s__Escherichia coli(562);
Agathobaculum desmolans	Bacteria	Firmicutes	Clostridia	Clostridiales	Ruminococcaceae	Agathobaculum	Agathobaculum desmolans	0	0	0	0	0	0	39484	k__Bacteria(2);p__Firmicutes(1239);c__Clostridia(186801);o__Clostridiales(186802);f__Ruminococcaceae(541000);g__Agathobaculum(2048137);s__Agathobaculum desmolans(39484);
Anaerobutyricum hallii	Bacteria	Firmicutes	Clostridia	Clostridiales	Lachnospiraceae	Anaerobutyricum	Anaerobutyricum hallii	0	0	0.00199	0	0	0	39488	k__Bacteria(2);p__Firmicutes(1239);c__Clostridia(186801);o__Clostridiales(186802);f__Lachnospiraceae(186803);g__Anaerobutyricum(2569097);s__Anaerobutyricum hallii(39488);
Eubacterium plexicaudatum	Bacteria	Firmicutes	Clostridia	Clostridiales	Eubacteriaceae	Eubacterium	Eubacterium plexicaudatum	0	0	0	0	0	0.00114	97253	k__Bacteria(2);p__Firmicutes(1239);c__Clostridia(186801);o__Clostridiales(186802);f__Eubacteriaceae(186806);g__Eubacterium(1730);s__Eubacterium plexicaudatum(97253);
Eubacterium_u_s	Bacteria	Firmicutes	Clostridia	Clostridiales	Eubacteriaceae	Eubacterium	Eubacterium_u_s	0	0	0	0	0	0.00059	1730	k__Bacteria(2);p__Firmicutes(1239);c__Clostridia(186801);o__Clostridiales(186802);f__Eubacteriaceae(186806);g__Eubacterium(1730);s__Eubacterium_u_s(1730);
Evtepia gabavorous	Bacteria	Firmicutes	Clostridia	Clostridiales	Clostridiales_u_f	Evtepia	Evtepia gabavorous	0	0	0.0008	0	0	0	2211183	k__Bacteria(2);p__Firmicutes(1239);c__Clostridia(186801);o__Clostridiales(186802);f__Clostridiales_u_f(186802);g__Evtepia(2211178);s__Evtepia gabavorous(2211183);
Faecalibacterium prausnitzii	Bacteria	Firmicutes	Clostridia	Clostridiales	Ruminococcaceae	Faecalibacterium	Faecalibacterium prausnitzii	0	0	0.01618	0	0	0	853	k__Bacteria(2);p__Firmicutes(1239);c__Clostridia(186801);o__Clostridiales(186802);f__Ruminococcaceae(541000);g__Faecalibacterium(216851);s__Faecalibacterium prausnitzii(853);
Faecalibacterium_u_s	Bacteria	Firmicutes	Clostridia	Clostridiales	Ruminococcaceae	Faecalibacterium	Faecalibacterium_u_s	0	0	0.0005	0	0	0	216851	k__Bacteria(2);p__Firmicutes(1239);c__Clostridia(186801);o__Clostridiales(186802);f__Ruminococcaceae(541000);g__Faecalibacterium(216851);s__Faecalibacterium_u_s(216851);
Faecalibaculum rodentium	Bacteria	Firmicutes	Erysipelotrichia	Erysipelotrichales	Erysipelotrichaceae	Faecalibaculum	Faecalibaculum rodentium	0	0	0	0	0.007	0.00857	1702221	k__Bacteria(2);p__Firmicutes(1239);c__Erysipelotrichia(526524);o__Erysipelotrichales(526525);f__Erysipelotrichaceae(128827);g__Faecalibaculum(1729679);s__Faecalibaculum rodentium(1702221);
Firmicutes_u_s	Bacteria	Firmicutes	Firmicutes_u_c	Firmicutes_u_o	Firmicutes_u_f	Firmicutes_u_g	Firmicutes_u_s	0	0	0.00194	0	0	0.00533	1239	k__Bacteria(2);p__Firmicutes(1239);c__Firmicutes_u_c(1239);o__Firmicutes_u_o(1239);f__Firmicutes_u_f(1239);g__Firmicutes_u_g(1239);s__Firmicutes_u_s(1239);
Flavonifractor_u_s	Bacteria	Firmicutes	Clostridia	Clostridiales	Ruminococcaceae	Flavonifractor	Flavonifractor_u_s	0	0	0	0	0	0.00018	946234	k__Bacteria(2);p__Firmicutes(1239);c__Clostridia(186801);o__Clostridiales(186802);f__Ruminococcaceae(541000);g__Flavonifractor(946234);s__Flavonifractor_u_s(946234);
Flintibacter_u_s	Bacteria	Firmicutes	Clostridia	Clostridiales	Clostridiales_u_f	Flintibacter	Flintibacter_u_s	0	0	0	0	0	0	1918454	k__Bacteria(2);p__Firmicutes(1239);c__Clostridia(186801);o__Clostridiales(186802);f__Clostridiales_u_f(186802);g__Flintibacter(1918454);s__Flintibacter_u_s(1918454);
Gemella haemolysans	Bacteria	Firmicutes	Bacilli	Bacillales	Bacillales_u_f	Gemella	Gemella haemolysans	0	0	0	0	0	0	1379	k__Bacteria(2);p__Firmicutes(1239);c__Bacilli(91061);o__Bacillales(1385);f__Bacillales_u_f(1385);g__Gemella(1378);s__Gemella haemolysans(1379);
Gemmiger formicilis	Bacteria	Firmicutes	Clostridia	Clostridiales	Ruminococcaceae	Gemmiger	Gemmiger formicilis	0	0	0.00116	0	0	0	745368	k__Bacteria(2);p__Firmicutes(1239);c__Clostridia(186801);o__Clostridiales(186802);f__Ruminococcaceae(541000);g__Gemmiger(204475);s__Gemmiger formicilis(745368);
Gordonia otitidis	Bacteria	Actinobacteria	Actinomycetia	Corynebacteriales	Gordoniaceae	Gordonia	Gordonia otitidis	0	0	0	0	0	0	249058	k__Bacteria(2);p__Actinobacteria(201174);c__Actinomycetia(1760);o__Corynebacteriales(85007);f__Gordoniaceae(85026);g__Gordonia(2053);s__Gordonia otitidis(249058);
Intestinimonas butyriciproducens	Bacteria	Firmicutes	Clostridia	Clostridiales	Clostridiales_u_f	Intestinimonas	Intestinimonas butyriciproducens	0	0	0	0	0	9e-05	1297617	k__Bacteria(2);p__Firmicutes(1239);c__Clostridia(186801);o__Clostridiales(186802);f__Clostridiales_u_f(186802);g__Intestinimonas(1392389);s__Intestinimonas butyriciproducens(1297617);
Intestinimonas massiliensis	Bacteria	Firmicutes	Clostridia	Clostridiales	Clostridiales_u_f	Intestinimonas	Intestinimonas massiliensis	0	0	0	0	0	0.00014	1673721	k__Bacteria(2);p__Firmicutes(1239);c__Clostridia(186801);o__Clostridiales(186802);f__Clostridiales_u_f(186802);g__Intestinimonas(1392389);s__Intestinimonas massiliensis(1673721);
Intestinimonas timonensis	Bacteria	Firmicutes	Clostridia	Clostridiales	Clostridiales_u_f	Intestinimonas	Intestinimonas timonensis	0	0	0	0	0	0.0001	1689270	k__Bacteria(2);p__Firmicutes(1239);c__Clostridia(186801);o__Clostridiales(186802);f__Clostridiales_u_f(186802);g__Intestinimonas(1392389);s__Intestinimonas timonensis(1689270);
Klebsiella_u_s	Bacteria	Proteobacteria	Gammaproteobacteria	Enterobacterales	Enterobacteriaceae	Klebsiella	Klebsiella_u_s	0	0	0.0004	0	0	0	570	k__Bacteria(2);p__Proteobacteria(1224);c__Gammaproteobacteria(1236);o__Enterobacterales(91347);f__Enterobacteriaceae(543);g__Klebsiella(570);s__Klebsiella_u_s(570);
Kocuria_u_s	Bacteria	Actinobacteria	Actinomycetia	Micrococcales	Micrococcaceae	Kocuria	Kocuria_u_s	0	0	0.00127	0	0	0	57493	k__Bacteria(2);p__Actinobacteria(201174);c__Actinomycetia(1760);o__Micrococcales(85006);f__Micrococcaceae(1268);g__Kocuria(57493);s__Kocuria_u_s(57493);
Kocuria turfanensis	Bacteria	Actinobacteria	Actinomycetia	Micrococcales	Micrococcaceae	Kocuria	Kocuria turfanensis	0	0	0	0	0	0	388357	k__Bacteria(2);p__Actinobacteria(201174);c__Actinomycetia(1760);o__Micrococcales(85006);f__Micrococcaceae(1268);g__Kocuria(57493);s__Kocuria turfanensis(388357);
Lachnoclostridium_u_s	Bacteria	Firmicutes	Clostridia	Clostridiales	Lachnospiraceae	Lachnoclostridium	Lachnoclostridium_u_s	0	0	0	0	0	0.00032	1506553	k__Bacteria(2);p__Firmicutes(1239);c__Clostridia(186801);o__Clostridiales(186802);f__Lachnospiraceae(186803);g__Lachnoclostridium(1506553);s__Lachnoclostridium_u_s(1506553);
Lachnospira pectinoschiza	Bacteria	Firmicutes	Clostridia	Clostridiales	Lachnospiraceae	Lachnospira	Lachnospira pectinoschiza	0	0	0.00069	0	0	0	28052	k__Bacteria(2);p__Firmicutes(1239);c__Clostridia(186801);o__Clostridiales(186802);f__Lachnospiraceae(186803);g__Lachnospira(28050);s__Lachnospira pectinoschiza(28052);
Oliverpabstia intestinalis	Bacteria	Firmicutes	Clostridia	Clostridiales	Lachnospiraceae	Oliverpabstia	Oliverpabstia intestinalis	0	0	0.00047	0	0	0	2606633	k__Bacteria(2);p__Firmicutes(1239);c__Clostridia(186801);o__Clostridiales(186802);f__Lachnospiraceae(186803);g__Oliverpabstia(2815777);s__Oliverpabstia intestinalis(2606633);
Lactobacillales_u_s	Bacteria	Firmicutes	Bacilli	Lactobacillales	Lactobacillales_u_f	Lactobacillales_u_g	Lactobacillales_u_s	0.01528	0.13154	0.00098	0	0.14356	0.13514	186826	k__Bacteria(2);p__Firmicutes(1239);c__Bacilli(91061);o__Lactobacillales(186826);f__Lactobacillales_u_f(186826);g__Lactobacillales_u_g(186826);s__Lactobacillales_u_s(186826);
Lactobacillus_u_s	Bacteria	Firmicutes	Bacilli	Lactobacillales	Lactobacillaceae	Lactobacillus	Lactobacillus_u_s	0.09935	0.13998	0	0	0.14411	0.15442	1578	k__Bacteria(2);p__Firmicutes(1239);c__Bacilli(91061);o__Lactobacillales(186826);f__Lactobacillaceae(33958);g__Lactobacillus(1578);s__Lactobacillus_u_s(1578);
Ligilactobacillus animalis	Bacteria	Firmicutes	Bacilli	Lactobacillales	Lactobacillaceae	Ligilactobacillus	Ligilactobacillus animalis	0	0	0	0	0	0	1605	k__Bacteria(2);p__Firmicutes(1239);c__Bacilli(91061);o__Lactobacillales(186826);f__Lactobacillaceae(33958);g__Ligilactobacillus(2767887);s__Ligilactobacillus animalis(1605);
Lactobacillus intestinalis	Bacteria	Firmicutes	Bacilli	Lactobacillales	Lactobacillaceae	Lactobacillus	Lactobacillus intestinalis	0	0	0	0	0	0.00055	151781	k__Bacteria(2);p__Firmicutes(1239);c__Bacilli(91061);o__Lactobacillales(186826);f__Lactobacillaceae(33958);g__Lactobacillus(1578);s__Lactobacillus intestinalis(151781);
Lactobacillus johnsonii	Bacteria	Firmicutes	Bacilli	Lactobacillales	Lactobacillaceae	Lactobacillus	Lactobacillus johnsonii	0	0	0.00021	0	0	0.0184	33959	k__Bacteria(2);p__Firmicutes(1239);c__Bacilli(91061);o__Lactobacillales(186826);f__Lactobacillaceae(33958);g__Lactobacillus(1578);s__Lactobacillus johnsonii(33959);
Ligilactobacillus murinus	Bacteria	Firmicutes	Bacilli	Lactobacillales	Lactobacillaceae	Ligilactobacillus	Ligilactobacillus murinus	0.13171	0.34522	0.00059	0.34898	0.36118	0.11915	1622	k__Bacteria(2);p__Firmicutes(1239);c__Bacilli(91061);o__Lactobacillales(186826);f__Lactobacillaceae(33958);g__Ligilactobacillus(2767887);s__Ligilactobacillus murinus(1622);
Limosilactobacillus reuteri	Bacteria	Firmicutes	Bacilli	Lactobacillales	Lactobacillaceae	Limosilactobacillus	Limosilactobacillus reuteri	0.04249	0.084	0.00036	0	0.29461	0.02839	1598	k__Bacteria(2);p__Firmicutes(1239);c__Bacilli(91061);o__Lactobacillales(186826);f__Lactobacillaceae(33958);g__Limosilactobacillus(2742598);s__Limosilactobacillus reuteri(1598);
Lactobacillus rogosae	Bacteria	Firmicutes	Bacilli	Lactobacillales	Lactobacillaceae	Lactobacillus	Lactobacillus rogosae	0	0	0	0	0	0	706562	k__Bacteria(2);p__Firmicutes(1239);c__Bacilli(91061);o__Lactobacillales(186826);f__Lactobacillaceae(33958);g__Lactobacillus(1578);s__Lactobacillus rogosae(706562);
Lawsonibacter asaccharolyticus	Bacteria	Firmicutes	Clostridia	Clostridiales	Clostridiales_u_f	Lawsonibacter	Lawsonibacter asaccharolyticus	0	0	0	0	0	0.00014	2108523	k__Bacteria(2);p__Firmicutes(1239);c__Clostridia(186801);o__Clostridiales(186802);f__Clostridiales_u_f(186802);g__Lawsonibacter(2172004);s__Lawsonibacter asaccharolyticus(2108523);
Massilimaliae massiliensis	Bacteria	Firmicutes	Clostridia	Clostridiales	Ruminococcaceae	Massilimaliae	Massilimaliae massiliensis	0	0	0	0	0	0	1852384	k__Bacteria(2);p__Firmicutes(1239);c__Clostridia(186801);o__Clostridiales(186802);f__Ruminococcaceae(541000);g__Massilimaliae(1987010);s__Massilimaliae massiliensis(1852384);
Mesorhizobium_u_s	Bacteria	Proteobacteria	Alphaproteobacteria	Rhizobiales	Phyllobacteriaceae	Mesorhizobium	Mesorhizobium_u_s	0	0.0087	0	0	0	0	68287	k__Bacteria(2);p__Proteobacteria(1224);c__Alphaproteobacteria(28211);o__Rhizobiales(356);f__Phyllobacteriaceae(69277);g__Mesorhizobium(68287);s__Mesorhizobium_u_s(68287);
Methylobacterium_u_s	Bacteria	Proteobacteria	Alphaproteobacteria	Rhizobiales	Methylobacteriaceae	Methylobacterium	Methylobacterium_u_s	0	0	0	0	0	0	407	k__Bacteria(2);p__Proteobacteria(1224);c__Alphaproteobacteria(28211);o__Rhizobiales(356);f__Methylobacteriaceae(119045);g__Methylobacterium(407);s__Methylobacterium_u_s(407);
Microbacterium_u_s	Bacteria	Actinobacteria	Actinomycetia	Micrococcales	Microbacteriaceae	Microbacterium	Microbacterium_u_s	0	0	0	0	0	0	33882	k__Bacteria(2);p__Actinobacteria(201174);c__Actinomycetia(1760);o__Micrococcales(85006);f__Microbacteriaceae(85023);g__Microbacterium(33882);s__Microbacterium_u_s(33882);
Micrococcaceae_u_s	Bacteria	Actinobacteria	Actinomycetia	Micrococcales	Micrococcaceae	Micrococcaceae_u_g	Micrococcaceae_u_s	0	0	0.00104	0	0	0	1268	k__Bacteria(2);p__Actinobacteria(201174);c__Actinomycetia(1760);o__Micrococcales(85006);f__Micrococcaceae(1268);g__Micrococcaceae_u_g(1268);s__Micrococcaceae_u_s(1268);
Micrococcus aloeverae	Bacteria	Actinobacteria	Actinomycetia	Micrococcales	Micrococcaceae	Micrococcus	Micrococcus aloeverae	0	0	0.0006	0	0	0	1391911	k__Bacteria(2);p__Actinobacteria(201174);c__Actinomycetia(1760);o__Micrococcales(85006);f__Micrococcaceae(1268);g__Micrococcus(1269);s__Micrococcus aloeverae(1391911);
Micrococcus luteus	Bacteria	Actinobacteria	Actinomycetia	Micrococcales	Micrococcaceae	Micrococcus	Micrococcus luteus	0	0	0.00356	0	0	0	1270	k__Bacteria(2);p__Actinobacteria(201174);c__Actinomycetia(1760);o__Micrococcales(85006);f__Micrococcaceae(1268);g__Micrococcus(1269);s__Micrococcus luteus(1270);
Micrococcus_u_s	Bacteria	Actinobacteria	Actinomycetia	Micrococcales	Micrococcaceae	Micrococcus	Micrococcus_u_s	0	0	0.00093	0	0	0	1269	k__Bacteria(2);p__Actinobacteria(201174);c__Actinomycetia(1760);o__Micrococcales(85006);f__Micrococcaceae(1268);g__Micrococcus(1269);s__Micrococcus_u_s(1269);
Micrococcus terreus	Bacteria	Actinobacteria	Actinomycetia	Micrococcales	Micrococcaceae	Micrococcus	Micrococcus terreus	0	0	0	0	0.008	0	574650	k__Bacteria(2);p__Actinobacteria(201174);c__Actinomycetia(1760);o__Micrococcales(85006);f__Micrococcaceae(1268);g__Micrococcus(1269);s__Micrococcus terreus(574650);
Micrococcus yunnanensis	Bacteria	Actinobacteria	Actinomycetia	Micrococcales	Micrococcaceae	Micrococcus	Micrococcus yunnanensis	0	0	0.00082	0	0	0	566027	k__Bacteria(2);p__Actinobacteria(201174);c__Actinomycetia(1760);o__Micrococcales(85006);f__Micrococcaceae(1268);g__Micrococcus(1269);s__Micrococcus yunnanensis(566027);
Massilistercora timonensis	Bacteria	Firmicutes	Clostridia	Clostridiales	Clostridiales_u_f	Massilistercora	Massilistercora timonensis	0	0	0	0	0	0.00026	2086584	k__Bacteria(2);p__Firmicutes(1239);c__Clostridia(186801);o__Clostridiales(186802);f__Clostridiales_u_f(186802);g__Massilistercora(2717089);s__Massilistercora timonensis(2086584);
Morganella morganii	Bacteria	Proteobacteria	Gammaproteobacteria	Enterobacterales	Morganellaceae	Morganella	Morganella morganii	0	0	0	0	0	0	582	k__Bacteria(2);p__Proteobacteria(1224);c__Gammaproteobacteria(1236);o__Enterobacterales(91347);f__Morganellaceae(1903414);g__Morganella(581);s__Morganella morganii(582);
Muribaculaceae_u_s	Bacteria	Bacteroidetes	Bacteroidia	Bacteroidales	Muribaculaceae	Muribaculaceae_u_g	Muribaculaceae_u_s	0	0	0	0	0	0.15411	2005473	k__Bacteria(2);p__Bacteroidetes(976);c__Bacteroidia(200643);o__Bacteroidales(171549);f__Muribaculaceae(2005473);g__Muribaculaceae_u_g(2005473);s__Muribaculaceae_u_s(2005473);
Muribaculum intestinale	Bacteria	Bacteroidetes	Bacteroidia	Bacteroidales	Muribaculaceae	Muribaculum	Muribaculum intestinale	0	0	0	0	0	0.01252	1796646	k__Bacteria(2);p__Bacteroidetes(976);c__Bacteroidia(200643);o__Bacteroidales(171549);f__Muribaculaceae(2005473);g__Muribaculum(1918540);s__Muribaculum intestinale(1796646);
Muribaculum_u_s	Bacteria	Bacteroidetes	Bacteroidia	Bacteroidales	Muribaculaceae	Muribaculum	Muribaculum_u_s	0	0	0	0	0	0.02606	1918540	k__Bacteria(2);p__Bacteroidetes(976);c__Bacteroidia(200643);o__Bacteroidales(171549);f__Muribaculaceae(2005473);g__Muribaculum(1918540);s__Muribaculum_u_s(1918540);
Odoribacter splanchnicus	Bacteria	Bacteroidetes	Bacteroidia	Bacteroidales	Odoribacteraceae	Odoribacter	Odoribacter splanchnicus	0	0.00087	0	0	0	0	28118	k__Bacteria(2);p__Bacteroidetes(976);c__Bacteroidia(200643);o__Bacteroidales(171549);f__Odoribacteraceae(1853231);g__Odoribacter(283168);s__Odoribacter splanchnicus(28118);
Oscillibacter_u_s	Bacteria	Firmicutes	Clostridia	Clostridiales	Oscillospiraceae	Oscillibacter	Oscillibacter_u_s	0	0	0	0	0	0.00649	459786	k__Bacteria(2);p__Firmicutes(1239);c__Clostridia(186801);o__Clostridiales(186802);f__Oscillospiraceae(216572);g__Oscillibacter(459786);s__Oscillibacter_u_s(459786);
Oscillospiraceae_u_s	Bacteria	Firmicutes	Clostridia	Clostridiales	Oscillospiraceae	Oscillospiraceae_u_g	Oscillospiraceae_u_s	0	0	0.00059	0	0	0	216572	k__Bacteria(2);p__Firmicutes(1239);c__Clostridia(186801);o__Clostridiales(186802);f__Oscillospiraceae(216572);g__Oscillospiraceae_u_g(216572);s__Oscillospiraceae_u_s(216572);
Parabacteroides distasonis	Bacteria	Bacteroidetes	Bacteroidia	Bacteroidales	Tannerellaceae	Parabacteroides	Parabacteroides distasonis	0	0	0	0	0	0.0004	823	k__Bacteria(2);p__Bacteroidetes(976);c__Bacteroidia(200643);o__Bacteroidales(171549);f__Tannerellaceae(2005525);g__Parabacteroides(375288);s__Parabacteroides distasonis(823);
Parabacteroides goldsteinii	Bacteria	Bacteroidetes	Bacteroidia	Bacteroidales	Tannerellaceae	Parabacteroides	Parabacteroides goldsteinii	0	0	0	0	0	0	328812	k__Bacteria(2);p__Bacteroidetes(976);c__Bacteroidia(200643);o__Bacteroidales(171549);f__Tannerellaceae(2005525);g__Parabacteroides(375288);s__Parabacteroides goldsteinii(328812);
Parabacteroides merdae	Bacteria	Bacteroidetes	Bacteroidia	Bacteroidales	Tannerellaceae	Parabacteroides	Parabacteroides merdae	0	0	0.00035	0	0	0	46503	k__Bacteria(2);p__Bacteroidetes(976);c__Bacteroidia(200643);o__Bacteroidales(171549);f__Tannerellaceae(2005525);g__Parabacteroides(375288);s__Parabacteroides merdae(46503);
Parabacteroides_u_s	Bacteria	Bacteroidetes	Bacteroidia	Bacteroidales	Tannerellaceae	Parabacteroides	Parabacteroides_u_s	0	0	0	0	0	0	375288	k__Bacteria(2);p__Bacteroidetes(976);c__Bacteroidia(200643);o__Bacteroidales(171549);f__Tannerellaceae(2005525);g__Parabacteroides(375288);s__Parabacteroides_u_s(375288);
Paracoccus haeundaensis	Bacteria	Proteobacteria	Alphaproteobacteria	Rhodobacterales	Rhodobacteraceae	Paracoccus	Paracoccus haeundaensis	0.11651	0.11455	0.4126	0.04444	0	0	225362	k__Bacteria(2);p__Proteobacteria(1224);c__Alphaproteobacteria(28211);o__Rhodobacterales(204455);f__Rhodobacteraceae(31989);g__Paracoccus(265);s__Paracoccus haeundaensis(225362);
Paracoccus hibiscisoli	Bacteria	Proteobacteria	Alphaproteobacteria	Rhodobacterales	Rhodobacteraceae	Paracoccus	Paracoccus hibiscisoli	0	0	0.0008	0	0	0	2023261	k__Bacteria(2);p__Proteobacteria(1224);c__Alphaproteobacteria(28211);o__Rhodobacterales(204455);f__Rhodobacteraceae(31989);g__Paracoccus(265);s__Paracoccus hibiscisoli(2023261);
Paracoccus salipaludis	Bacteria	Proteobacteria	Alphaproteobacteria	Rhodobacterales	Rhodobacteraceae	Paracoccus	Paracoccus salipaludis	0	0	0	0	0	0	2032623	k__Bacteria(2);p__Proteobacteria(1224);c__Alphaproteobacteria(28211);o__Rhodobacterales(204455);f__Rhodobacteraceae(31989);g__Paracoccus(265);s__Paracoccus salipaludis(2032623);
Paracoccus_u_s	Bacteria	Proteobacteria	Alphaproteobacteria	Rhodobacterales	Rhodobacteraceae	Paracoccus	Paracoccus_u_s	0.29608	0.13242	0.49062	0.09323	0	0	265	k__Bacteria(2);p__Proteobacteria(1224);c__Alphaproteobacteria(28211);o__Rhodobacterales(204455);f__Rhodobacteraceae(31989);g__Paracoccus(265);s__Paracoccus_u_s(265);
Paracoccus tibetensis	Bacteria	Proteobacteria	Alphaproteobacteria	Rhodobacterales	Rhodobacteraceae	Paracoccus	Paracoccus tibetensis	0	0	0	0	0	0	336292	k__Bacteria(2);p__Proteobacteria(1224);c__Alphaproteobacteria(28211);o__Rhodobacterales(204455);f__Rhodobacteraceae(31989);g__Paracoccus(265);s__Paracoccus tibetensis(336292);
Paramuribaculum intestinale	Bacteria	Bacteroidetes	Bacteroidia	Bacteroidales	Muribaculaceae	Paramuribaculum	Paramuribaculum intestinale	0	0	0	0	0	0.03457	2094151	k__Bacteria(2);p__Bacteroidetes(976);c__Bacteroidia(200643);o__Bacteroidales(171549);f__Muribaculaceae(2005473);g__Paramuribaculum(2518497);s__Paramuribaculum intestinale(2094151);
Paraprevotella clara	Bacteria	Bacteroidetes	Bacteroidia	Bacteroidales	Prevotellaceae	Paraprevotella	Paraprevotella clara	0	0	0	0	0	0	454154	k__Bacteria(2);p__Bacteroidetes(976);c__Bacteroidia(200643);o__Bacteroidales(171549);f__Prevotellaceae(171552);g__Paraprevotella(577309);s__Paraprevotella clara(454154);
Parasutterella excrementihominis	Bacteria	Proteobacteria	Betaproteobacteria	Burkholderiales	Sutterellaceae	Parasutterella	Parasutterella excrementihominis	0	0	0	0	0	0.00394	487175	k__Bacteria(2);p__Proteobacteria(1224);c__Betaproteobacteria(28216);o__Burkholderiales(80840);f__Sutterellaceae(995019);g__Parasutterella(577310);s__Parasutterella excrementihominis(487175);
Adlercreutzia caecicola	Bacteria	Actinobacteria	Coriobacteriia	Eggerthellales	Eggerthellaceae	Adlercreutzia	Adlercreutzia caecicola	0	0	0	0	0	0.00021	747645	k__Bacteria(2);p__Actinobacteria(201174);c__Coriobacteriia(84998);o__Eggerthellales(1643822);f__Eggerthellaceae(1643826);g__Adlercreutzia(447020);s__Adlercreutzia caecicola(747645);
Clostridioides difficile	Bacteria	Firmicutes	Clostridia	Clostridiales	Peptostreptococcaceae	Clostridioides	Clostridioides difficile	0	0	0.0023	0	0	0.00118	1496	k__Bacteria(2);p__Firmicutes(1239);c__Clostridia(186801);o__Clostridiales(186802);f__Peptostreptococcaceae(186804);g__Clostridioides(1870884);s__Clostridioides difficile(1496);
Peptoniphilus_u_s	Bacteria	Firmicutes	Tissierellia	Tissierellales	Peptoniphilaceae	Peptoniphilus	Peptoniphilus_u_s	0	0	0	0	0	0	162289	k__Bacteria(2);p__Firmicutes(1239);c__Tissierellia(1737404);o__Tissierellales(1737405);f__Peptoniphilaceae(1570339);g__Peptoniphilus(162289);s__Peptoniphilus_u_s(162289);
Phascolarctobacterium succinatutens	Bacteria	Firmicutes	Negativicutes	Acidaminococcales	Acidaminococcaceae	Phascolarctobacterium	Phascolarctobacterium succinatutens	0	0	0.00085	0	0	0	626940	k__Bacteria(2);p__Firmicutes(1239);c__Negativicutes(909932);o__Acidaminococcales(1843488);f__Acidaminococcaceae(909930);g__Phascolarctobacterium(33024);s__Phascolarctobacterium succinatutens(626940);
Plantibacter_u_s	Bacteria	Actinobacteria	Actinomycetia	Micrococcales	Microbacteriaceae	Plantibacter	Plantibacter_u_s	0	0	0	0.03679	0	0	190323	k__Bacteria(2);p__Actinobacteria(201174);c__Actinomycetia(1760);o__Micrococcales(85006);f__Microbacteriaceae(85023);g__Plantibacter(190323);s__Plantibacter_u_s(190323);
Porphyromonas_u_s	Bacteria	Bacteroidetes	Bacteroidia	Bacteroidales	Porphyromonadaceae	Porphyromonas	Porphyromonas_u_s	0	0	0	0	0	0	836	k__Bacteria(2);p__Bacteroidetes(976);c__Bacteroidia(200643);o__Bacteroidales(171549);f__Porphyromonadaceae(171551);g__Porphyromonas(836);s__Porphyromonas_u_s(836);
Prevotella copri	Bacteria	Bacteroidetes	Bacteroidia	Bacteroidales	Prevotellaceae	Prevotella	Prevotella copri	0	0	0	0	0	0	165179	k__Bacteria(2);p__Bacteroidetes(976);c__Bacteroidia(200643);o__Bacteroidales(171549);f__Prevotellaceae(171552);g__Prevotella(838);s__Prevotella copri(165179);
Prevotella_u_s	Bacteria	Bacteroidetes	Bacteroidia	Bacteroidales	Prevotellaceae	Prevotella	Prevotella_u_s	0	0	0	0	0	0.00024	838	k__Bacteria(2);p__Bacteroidetes(976);c__Bacteroidia(200643);o__Bacteroidales(171549);f__Prevotellaceae(171552);g__Prevotella(838);s__Prevotella_u_s(838);
Propionibacteriaceae_u_s	Bacteria	Actinobacteria	Actinomycetia	Propionibacteriales	Propionibacteriaceae	Propionibacteriaceae_u_g	Propionibacteriaceae_u_s	0	0.00759	0	0	0	0	31957	k__Bacteria(2);p__Actinobacteria(201174);c__Actinomycetia(1760);o__Propionibacteriales(85009);f__Propionibacteriaceae(31957);g__Propionibacteriaceae_u_g(31957);s__Propionibacteriaceae_u_s(31957);
Cutibacterium acnes	Bacteria	Actinobacteria	Actinomycetia	Propionibacteriales	Propionibacteriaceae	Cutibacterium	Cutibacterium acnes	0	0	0	0	0	0	1747	k__Bacteria(2);p__Actinobacteria(201174);c__Actinomycetia(1760);o__Propionibacteriales(85009);f__Propionibacteriaceae(31957);g__Cutibacterium(1912216);s__Cutibacterium acnes(1747);
Propionibacterium_u_s	Bacteria	Actinobacteria	Actinomycetia	Propionibacteriales	Propionibacteriaceae	Propionibacterium	Propionibacterium_u_s	0	0	0	0.43971	0	0	1743	k__Bacteria(2);p__Actinobacteria(201174);c__Actinomycetia(1760);o__Propionibacteriales(85009);f__Propionibacteriaceae(31957);g__Propionibacterium(1743);s__Propionibacterium_u_s(1743);
Pseudoflavonifractor capillosus	Bacteria	Firmicutes	Clostridia	Clostridiales	Ruminococcaceae	Pseudoflavonifractor	Pseudoflavonifractor capillosus	0	0	0	0	0	0.00011	106588	k__Bacteria(2);p__Firmicutes(1239);c__Clostridia(186801);o__Clostridiales(186802);f__Ruminococcaceae(541000);g__Pseudoflavonifractor(1017280);s__Pseudoflavonifractor capillosus(106588);
Pseudoflavonifractor_u_s	Bacteria	Firmicutes	Clostridia	Clostridiales	Ruminococcaceae	Pseudoflavonifractor	Pseudoflavonifractor_u_s	0	0	0	0	0	0.00028	1017280	k__Bacteria(2);p__Firmicutes(1239);c__Clostridia(186801);o__Clostridiales(186802);f__Ruminococcaceae(541000);g__Pseudoflavonifractor(1017280);s__Pseudoflavonifractor_u_s(1017280);
Pseudomonas bohemica	Bacteria	Proteobacteria	Gammaproteobacteria	Pseudomonadales	Pseudomonadaceae	Pseudomonas	Pseudomonas bohemica	0	0	0	0	0	0	2044872	k__Bacteria(2);p__Proteobacteria(1224);c__Gammaproteobacteria(1236);o__Pseudomonadales(72274);f__Pseudomonadaceae(135621);g__Pseudomonas(286);s__Pseudomonas bohemica(2044872);
Pseudomonas putida	Bacteria	Proteobacteria	Gammaproteobacteria	Pseudomonadales	Pseudomonadaceae	Pseudomonas	Pseudomonas putida	0	0.00136	0	0	0	0	303	k__Bacteria(2);p__Proteobacteria(1224);c__Gammaproteobacteria(1236);o__Pseudomonadales(72274);f__Pseudomonadaceae(135621);g__Pseudomonas(286);s__Pseudomonas putida(303);
Rhizobiaceae_u_s	Bacteria	Proteobacteria	Alphaproteobacteria	Rhizobiales	Rhizobiaceae	Rhizobiaceae_u_g	Rhizobiaceae_u_s	0	0.00139	0	0	0	0	82115	k__Bacteria(2);p__Proteobacteria(1224);c__Alphaproteobacteria(28211);o__Rhizobiales(356);f__Rhizobiaceae(82115);g__Rhizobiaceae_u_g(82115);s__Rhizobiaceae_u_s(82115);
Romboutsia hominis	Bacteria	Firmicutes	Clostridia	Clostridiales	Peptostreptococcaceae	Romboutsia	Romboutsia hominis	0	0	0	0	0	0	1507512	k__Bacteria(2);p__Firmicutes(1239);c__Clostridia(186801);o__Clostridiales(186802);f__Peptostreptococcaceae(186804);g__Romboutsia(1501226);s__Romboutsia hominis(1507512);
Romboutsia timonensis	Bacteria	Firmicutes	Clostridia	Clostridiales	Peptostreptococcaceae	Romboutsia	Romboutsia timonensis	0	0	0	0	0	0.00425	1776391	k__Bacteria(2);p__Firmicutes(1239);c__Clostridia(186801);o__Clostridiales(186802);f__Peptostreptococcaceae(186804);g__Romboutsia(1501226);s__Romboutsia timonensis(1776391);
Roseburia faecis	Bacteria	Firmicutes	Clostridia	Clostridiales	Lachnospiraceae	Roseburia	Roseburia faecis	0	0	0	0	0	0	301302	k__Bacteria(2);p__Firmicutes(1239);c__Clostridia(186801);o__Clostridiales(186802);f__Lachnospiraceae(186803);g__Roseburia(841);s__Roseburia faecis(301302);
Roseburia hominis	Bacteria	Firmicutes	Clostridia	Clostridiales	Lachnospiraceae	Roseburia	Roseburia hominis	0	0	0.0009	0	0	0	301301	k__Bacteria(2);p__Firmicutes(1239);c__Clostridia(186801);o__Clostridiales(186802);f__Lachnospiraceae(186803);g__Roseburia(841);s__Roseburia hominis(301301);
Roseburia inulinivorans	Bacteria	Firmicutes	Clostridia	Clostridiales	Lachnospiraceae	Roseburia	Roseburia inulinivorans	0	0	0	0	0	0	360807	k__Bacteria(2);p__Firmicutes(1239);c__Clostridia(186801);o__Clostridiales(186802);f__Lachnospiraceae(186803);g__Roseburia(841);s__Roseburia inulinivorans(360807);
Roseburia_u_s	Bacteria	Firmicutes	Clostridia	Clostridiales	Lachnospiraceae	Roseburia	Roseburia_u_s	0	0	0	0	0	0.00779	841	k__Bacteria(2);p__Firmicutes(1239);c__Clostridia(186801);o__Clostridiales(186802);f__Lachnospiraceae(186803);g__Roseburia(841);s__Roseburia_u_s(841);
Rothia_u_s	Bacteria	Actinobacteria	Actinomycetia	Micrococcales	Micrococcaceae	Rothia	Rothia_u_s	0	0	0	0	0	0	32207	k__Bacteria(2);p__Actinobacteria(201174);c__Actinomycetia(1760);o__Micrococcales(85006);f__Micrococcaceae(1268);g__Rothia(32207);s__Rothia_u_s(32207);
Rothia nasimurium	Bacteria	Actinobacteria	Actinomycetia	Micrococcales	Micrococcaceae	Rothia	Rothia nasimurium	0	0	0	0	0	0	85336	k__Bacteria(2);p__Actinobacteria(201174);c__Actinomycetia(1760);o__Micrococcales(85006);f__Micrococcaceae(1268);g__Rothia(32207);s__Rothia nasimurium(85336);
Ruminococcus bromii	Bacteria	Firmicutes	Clostridia	Clostridiales	Ruminococcaceae	Ruminococcus	Ruminococcus bromii	0	0	0	0	0	0	40518	k__Bacteria(2);p__Firmicutes(1239);c__Clostridia(186801);o__Clostridiales(186802);f__Ruminococcaceae(541000);g__Ruminococcus(1263);s__Ruminococcus bromii(40518);
Ruminococcus callidus	Bacteria	Firmicutes	Clostridia	Clostridiales	Ruminococcaceae	Ruminococcus	Ruminococcus callidus	0	0	0	0	0	0	40519	k__Bacteria(2);p__Firmicutes(1239);c__Clostridia(186801);o__Clostridiales(186802);f__Ruminococcaceae(541000);g__Ruminococcus(1263);s__Ruminococcus callidus(40519);
Ruminococcus flavefaciens	Bacteria	Firmicutes	Clostridia	Clostridiales	Ruminococcaceae	Ruminococcus	Ruminococcus flavefaciens	0	0	0	0	0	8e-05	1265	k__Bacteria(2);p__Firmicutes(1239);c__Clostridia(186801);o__Clostridiales(186802);f__Ruminococcaceae(541000);g__Ruminococcus(1263);s__Ruminococcus flavefaciens(1265);
[Ruminococcus] lactaris	Bacteria	Firmicutes	Clostridia	Clostridiales	Lachnospiraceae	Mediterraneibacter	[Ruminococcus] lactaris	0	0	0	0	0	0	46228	k__Bacteria(2);p__Firmicutes(1239);c__Clostridia(186801);o__Clostridiales(186802);f__Lachnospiraceae(186803);g__Mediterraneibacter(2316020);s__[Ruminococcus] lactaris(46228);
Blautia obeum	Bacteria	Firmicutes	Clostridia	Clostridiales	Lachnospiraceae	Blautia	Blautia obeum	0	0	0.00473	0	0	0	40520	k__Bacteria(2);p__Firmicutes(1239);c__Clostridia(186801);o__Clostridiales(186802);f__Lachnospiraceae(186803);g__Blautia(572511);s__Blautia obeum(40520);
Ruminococcus_u_s	Bacteria	Firmicutes	Clostridia	Clostridiales	Ruminococcaceae	Ruminococcus	Ruminococcus_u_s	0	0	0.00099	0	0	0.00319	1263	k__Bacteria(2);p__Firmicutes(1239);c__Clostridia(186801);o__Clostridiales(186802);f__Ruminococcaceae(541000);g__Ruminococcus(1263);s__Ruminococcus_u_s(1263);
[Ruminococcus] torques	Bacteria	Firmicutes	Clostridia	Clostridiales	Lachnospiraceae	Mediterraneibacter	[Ruminococcus] torques	0	0	0	0	0	0	33039	k__Bacteria(2);p__Firmicutes(1239);c__Clostridia(186801);o__Clostridiales(186802);f__Lachnospiraceae(186803);g__Mediterraneibacter(2316020);s__[Ruminococcus] torques(33039);
Sphingobium yanoikuyae	Bacteria	Proteobacteria	Alphaproteobacteria	Sphingomonadales	Sphingomonadaceae	Sphingobium	Sphingobium yanoikuyae	0	0	0	0	0	0	13690	k__Bacteria(2);p__Proteobacteria(1224);c__Alphaproteobacteria(28211);o__Sphingomonadales(204457);f__Sphingomonadaceae(41297);g__Sphingobium(165695);s__Sphingobium yanoikuyae(13690);
Staphylococcus_u_s	Bacteria	Firmicutes	Bacilli	Bacillales	Staphylococcaceae	Staphylococcus	Staphylococcus_u_s	0	0	0.00121	0	0	0	1279	k__Bacteria(2);p__Firmicutes(1239);c__Bacilli(91061);o__Bacillales(1385);f__Staphylococcaceae(90964);g__Staphylococcus(1279);s__Staphylococcus_u_s(1279);
Staphylococcus aureus	Bacteria	Firmicutes	Bacilli	Bacillales	Staphylococcaceae	Staphylococcus	Staphylococcus aureus	0.05358	0	0	0	0	0	1280	k__Bacteria(2);p__Firmicutes(1239);c__Bacilli(91061);o__Bacillales(1385);f__Staphylococcaceae(90964);g__Staphylococcus(1279);s__Staphylococcus aureus(1280);
Staphylococcus haemolyticus	Bacteria	Firmicutes	Bacilli	Bacillales	Staphylococcaceae	Staphylococcus	Staphylococcus haemolyticus	0	0	0	0	0	0	1283	k__Bacteria(2);p__Firmicutes(1239);c__Bacilli(91061);o__Bacillales(1385);f__Staphylococcaceae(90964);g__Staphylococcus(1279);s__Staphylococcus haemolyticus(1283);
Streptococcus acidominimus	Bacteria	Firmicutes	Bacilli	Lactobacillales	Streptococcaceae	Streptococcus	Streptococcus acidominimus	0	0	0	0	0	0	1326	k__Bacteria(2);p__Firmicutes(1239);c__Bacilli(91061);o__Lactobacillales(186826);f__Streptococcaceae(1300);g__Streptococcus(1301);s__Streptococcus acidominimus(1326);
Streptococcus_u_s	Bacteria	Firmicutes	Bacilli	Lactobacillales	Streptococcaceae	Streptococcus	Streptococcus_u_s	0	0	0	0	0	0	1301	k__Bacteria(2);p__Firmicutes(1239);c__Bacilli(91061);o__Lactobacillales(186826);f__Streptococcaceae(1300);g__Streptococcus(1301);s__Streptococcus_u_s(1301);
Streptococcus hyovaginalis	Bacteria	Firmicutes	Bacilli	Lactobacillales	Streptococcaceae	Streptococcus	Streptococcus hyovaginalis	0	0	0	0	0	0	149015	k__Bacteria(2);p__Firmicutes(1239);c__Bacilli(91061);o__Lactobacillales(186826);f__Streptococcaceae(1300);g__Streptococcus(1301);s__Streptococcus hyovaginalis(149015);
Streptococcus rubneri	Bacteria	Firmicutes	Bacilli	Lactobacillales	Streptococcaceae	Streptococcus	Streptococcus rubneri	0	0	0	0	0	0	1234680	k__Bacteria(2);p__Firmicutes(1239);c__Bacilli(91061);o__Lactobacillales(186826);f__Streptococcaceae(1300);g__Streptococcus(1301);s__Streptococcus rubneri(1234680);
Streptococcus suis	Bacteria	Firmicutes	Bacilli	Lactobacillales	Streptococcaceae	Streptococcus	Streptococcus suis	0	0	0	0	0	0	1307	k__Bacteria(2);p__Firmicutes(1239);c__Bacilli(91061);o__Lactobacillales(186826);f__Streptococcaceae(1300);g__Streptococcus(1301);s__Streptococcus suis(1307);
Streptococcus timonensis	Bacteria	Firmicutes	Bacilli	Lactobacillales	Streptococcaceae	Streptococcus	Streptococcus timonensis	0	0	0	0	0	0	1852387	k__Bacteria(2);p__Firmicutes(1239);c__Bacilli(91061);o__Lactobacillales(186826);f__Streptococcaceae(1300);g__Streptococcus(1301);s__Streptococcus timonensis(1852387);
Subdoligranulum_u_s	Bacteria	Firmicutes	Clostridia	Clostridiales	Ruminococcaceae	Subdoligranulum	Subdoligranulum_u_s	0	0	0.00189	0	0	0.00015	292632	k__Bacteria(2);p__Firmicutes(1239);c__Clostridia(186801);o__Clostridiales(186802);f__Ruminococcaceae(541000);g__Subdoligranulum(292632);s__Subdoligranulum_u_s(292632);
TM7 phylum sp. oral taxon 351	Bacteria	Candidatus Saccharibacteria	Candidatus Saccharibacteria_u_c	Candidatus Saccharibacteria_u_o	Candidatus Saccharibacteria_u_f	Candidatus Saccharibacteria_u_g	TM7 phylum sp. oral taxon 351	0	0	0	0	0	0	713053	k__Bacteria(2);p__Candidatus Saccharibacteria(95818);c__Candidatus Saccharibacteria_u_c(95818);o__Candidatus Saccharibacteria_u_o(95818);f__Candidatus Saccharibacteria_u_f(95818);g__Candidatus Saccharibacteria_u_g(95818);s__TM7 phylum sp. oral taxon 351(713053);
Tepidimonas fonticaldi	Bacteria	Proteobacteria	Betaproteobacteria	Burkholderiales	Burkholderiales_u_f	Tepidimonas	Tepidimonas fonticaldi	0	0	0	0	0	0	1101373	k__Bacteria(2);p__Proteobacteria(1224);c__Betaproteobacteria(28216);o__Burkholderiales(80840);f__Burkholderiales_u_f(80840);g__Tepidimonas(114248);s__Tepidimonas fonticaldi(1101373);
Turicibacter sanguinis	Bacteria	Firmicutes	Erysipelotrichia	Erysipelotrichales	Turicibacteraceae	Turicibacter	Turicibacter sanguinis	0	0	0	0	0	0.00013	154288	k__Bacteria(2);p__Firmicutes(1239);c__Erysipelotrichia(526524);o__Erysipelotrichales(526525);f__Turicibacteraceae(2810281);g__Turicibacter(191303);s__Turicibacter sanguinis(154288);
Turicibacter_u_s	Bacteria	Firmicutes	Erysipelotrichia	Erysipelotrichales	Turicibacteraceae	Turicibacter	Turicibacter_u_s	0	0	0	0	0	0.00053	191303	k__Bacteria(2);p__Firmicutes(1239);c__Erysipelotrichia(526524);o__Erysipelotrichales(526525);f__Turicibacteraceae(2810281);g__Turicibacter(191303);s__Turicibacter_u_s(191303);
Tyzzerella nexilis	Bacteria	Firmicutes	Clostridia	Clostridiales	Lachnospiraceae	Tyzzerella	Tyzzerella nexilis	0	0	0	0	0	0	29361	k__Bacteria(2);p__Firmicutes(1239);c__Clostridia(186801);o__Clostridiales(186802);f__Lachnospiraceae(186803);g__Tyzzerella(1506577);s__Tyzzerella nexilis(29361);

## Sheet: ca-samples_BACT.TOTAL-Rat6
Name	Kingdom	Phylum	Class	Order	Family	Genus	Species	taPVAT_Rat6	BAT_Rat6	aaPVAT_Rat6	WAT_Rat6	mesPVAT_Rat6	feces_Rat6	Taxonomy Id	Taxonomy Lineage
Acetatifactor muris	Bacteria	Firmicutes	Clostridia	Clostridiales	Lachnospiraceae	Acetatifactor	Acetatifactor muris	0	0	0	0	0	0.00139	879566	k__Bacteria(2);p__Firmicutes(1239);c__Clostridia(186801);o__Clostridiales(186802);f__Lachnospiraceae(186803);g__Acetatifactor(1427378);s__Acetatifactor muris(879566);
Acetivibrio ethanolgignens	Bacteria	Firmicutes	Clostridia	Clostridiales	Ruminococcaceae	Acetivibrio	Acetivibrio ethanolgignens	0	0	0	0	0	9e-05	290052	k__Bacteria(2);p__Firmicutes(1239);c__Clostridia(186801);o__Clostridiales(186802);f__Ruminococcaceae(541000);g__Acetivibrio(35829);s__Acetivibrio ethanolgignens(290052);
Achromobacter_u_s	Bacteria	Proteobacteria	Betaproteobacteria	Burkholderiales	Alcaligenaceae	Achromobacter	Achromobacter_u_s	0	0	0.00011	0	0	0	222	k__Bacteria(2);p__Proteobacteria(1224);c__Betaproteobacteria(28216);o__Burkholderiales(80840);f__Alcaligenaceae(506);g__Achromobacter(222);s__Achromobacter_u_s(222);
Acinetobacter_u_s	Bacteria	Proteobacteria	Gammaproteobacteria	Pseudomonadales	Moraxellaceae	Acinetobacter	Acinetobacter_u_s	0	0.34846	0	0	0	0	469	k__Bacteria(2);p__Proteobacteria(1224);c__Gammaproteobacteria(1236);o__Pseudomonadales(72274);f__Moraxellaceae(468);g__Acinetobacter(469);s__Acinetobacter_u_s(469);
Acinetobacter beijerinckii	Bacteria	Proteobacteria	Gammaproteobacteria	Pseudomonadales	Moraxellaceae	Acinetobacter	Acinetobacter beijerinckii	0	0.00595	0	0	0	0	262668	k__Bacteria(2);p__Proteobacteria(1224);c__Gammaproteobacteria(1236);o__Pseudomonadales(72274);f__Moraxellaceae(468);g__Acinetobacter(469);s__Acinetobacter beijerinckii(262668);
Acinetobacter lwoffii	Bacteria	Proteobacteria	Gammaproteobacteria	Pseudomonadales	Moraxellaceae	Acinetobacter	Acinetobacter lwoffii	0	0.02586	0	0	0	0	28090	k__Bacteria(2);p__Proteobacteria(1224);c__Gammaproteobacteria(1236);o__Pseudomonadales(72274);f__Moraxellaceae(468);g__Acinetobacter(469);s__Acinetobacter lwoffii(28090);
Acinetobacter idrijaensis	Bacteria	Proteobacteria	Gammaproteobacteria	Pseudomonadales	Moraxellaceae	Acinetobacter	Acinetobacter idrijaensis	0	0.1456	0	0	0	0	1507807	k__Bacteria(2);p__Proteobacteria(1224);c__Gammaproteobacteria(1236);o__Pseudomonadales(72274);f__Moraxellaceae(468);g__Acinetobacter(469);s__Acinetobacter idrijaensis(1507807);
Acutalibacter_u_s	Bacteria	Firmicutes	Clostridia	Clostridiales	Ruminococcaceae	Acutalibacter	Acutalibacter_u_s	0	0	0	0	0	0.00087	1918385	k__Bacteria(2);p__Firmicutes(1239);c__Clostridia(186801);o__Clostridiales(186802);f__Ruminococcaceae(541000);g__Acutalibacter(1918385);s__Acutalibacter_u_s(1918385);
Adlercreutzia equolifaciens	Bacteria	Actinobacteria	Coriobacteriia	Eggerthellales	Eggerthellaceae	Adlercreutzia	Adlercreutzia equolifaciens	0	0	0	0	0	0.00356	446660	k__Bacteria(2);p__Actinobacteria(201174);c__Coriobacteriia(84998);o__Eggerthellales(1643822);f__Eggerthellaceae(1643826);g__Adlercreutzia(447020);s__Adlercreutzia equolifaciens(446660);
Adlercreutzia muris	Bacteria	Actinobacteria	Coriobacteriia	Eggerthellales	Eggerthellaceae	Adlercreutzia	Adlercreutzia muris	0	0	0	0	0	7e-05	1796610	k__Bacteria(2);p__Actinobacteria(201174);c__Coriobacteriia(84998);o__Eggerthellales(1643822);f__Eggerthellaceae(1643826);g__Adlercreutzia(447020);s__Adlercreutzia muris(1796610);
Akkermansia muciniphila	Bacteria	Verrucomicrobia	Verrucomicrobiae	Verrucomicrobiales	Akkermansiaceae	Akkermansia	Akkermansia muciniphila	0	0	0	0	0	0.00061	239935	k__Bacteria(2);p__Verrucomicrobia(74201);c__Verrucomicrobiae(203494);o__Verrucomicrobiales(48461);f__Akkermansiaceae(1647988);g__Akkermansia(239934);s__Akkermansia muciniphila(239935);
Bacteria_u_s	Bacteria	Bacteria_u_p	Bacteria_u_c	Bacteria_u_o	Bacteria_u_f	Bacteria_u_g	Bacteria_u_s	0	0	0	0	0	0	2	k__Bacteria(2);p__Bacteria_u_p(2);c__Bacteria_u_c(2);o__Bacteria_u_o(2);f__Bacteria_u_f(2);g__Bacteria_u_g(2);s__Bacteria_u_s(2);
Alistipes finegoldii	Bacteria	Bacteroidetes	Bacteroidia	Bacteroidales	Rikenellaceae	Alistipes	Alistipes finegoldii	0	0	0	0	0	0.00571	214856	k__Bacteria(2);p__Bacteroidetes(976);c__Bacteroidia(200643);o__Bacteroidales(171549);f__Rikenellaceae(171550);g__Alistipes(239759);s__Alistipes finegoldii(214856);
Alistipes onderdonkii	Bacteria	Bacteroidetes	Bacteroidia	Bacteroidales	Rikenellaceae	Alistipes	Alistipes onderdonkii	0	0	0	0	0	0	328813	k__Bacteria(2);p__Bacteroidetes(976);c__Bacteroidia(200643);o__Bacteroidales(171549);f__Rikenellaceae(171550);g__Alistipes(239759);s__Alistipes onderdonkii(328813);
Alistipes putredinis	Bacteria	Bacteroidetes	Bacteroidia	Bacteroidales	Rikenellaceae	Alistipes	Alistipes putredinis	0.00096	0	0	0.111	0.0014	0	28117	k__Bacteria(2);p__Bacteroidetes(976);c__Bacteroidia(200643);o__Bacteroidales(171549);f__Rikenellaceae(171550);g__Alistipes(239759);s__Alistipes putredinis(28117);
Alistipes_u_s	Bacteria	Bacteroidetes	Bacteroidia	Bacteroidales	Rikenellaceae	Alistipes	Alistipes_u_s	0	0	0	0.00389	0.00064	0.00626	239759	k__Bacteria(2);p__Bacteroidetes(976);c__Bacteroidia(200643);o__Bacteroidales(171549);f__Rikenellaceae(171550);g__Alistipes(239759);s__Alistipes_u_s(239759);
Aminipila_u_s	Bacteria	Firmicutes	Clostridia	Clostridiales	Clostridiales Family XIII. Incertae Sedis	Aminipila	Aminipila_u_s	0	0	0	0	0	8e-05	2060094	k__Bacteria(2);p__Firmicutes(1239);c__Clostridia(186801);o__Clostridiales(186802);f__Clostridiales Family XIII. Incertae Sedis(543314);g__Aminipila(2060094);s__Aminipila_u_s(2060094);
Anaerofustis stercorihominis	Bacteria	Firmicutes	Clostridia	Clostridiales	Eubacteriaceae	Anaerofustis	Anaerofustis stercorihominis	0	0	0	0	0	0	214853	k__Bacteria(2);p__Firmicutes(1239);c__Clostridia(186801);o__Clostridiales(186802);f__Eubacteriaceae(186806);g__Anaerofustis(264995);s__Anaerofustis stercorihominis(214853);
Anaeromassilibacillus_u_s	Bacteria	Firmicutes	Clostridia	Clostridiales	Ruminococcaceae	Anaeromassilibacillus	Anaeromassilibacillus_u_s	0	0	0	0	0	0.00017	1924093	k__Bacteria(2);p__Firmicutes(1239);c__Clostridia(186801);o__Clostridiales(186802);f__Ruminococcaceae(541000);g__Anaeromassilibacillus(1924093);s__Anaeromassilibacillus_u_s(1924093);
Anaerotignum faecicola	Bacteria	Firmicutes	Clostridia	Clostridiales	Lachnospiraceae	Anaerotignum	Anaerotignum faecicola	0	0	0	0	0	0	2358141	k__Bacteria(2);p__Firmicutes(1239);c__Clostridia(186801);o__Clostridiales(186802);f__Lachnospiraceae(186803);g__Anaerotignum(2039240);s__Anaerotignum faecicola(2358141);
Anaerotignum lactatifermentans	Bacteria	Firmicutes	Clostridia	Clostridiales	Lachnospiraceae	Anaerotignum	Anaerotignum lactatifermentans	0	0	0	0	0	0	160404	k__Bacteria(2);p__Firmicutes(1239);c__Clostridia(186801);o__Clostridiales(186802);f__Lachnospiraceae(186803);g__Anaerotignum(2039240);s__Anaerotignum lactatifermentans(160404);
Anaerotruncus_u_s	Bacteria	Firmicutes	Clostridia	Clostridiales	Ruminococcaceae	Anaerotruncus	Anaerotruncus_u_s	0	0	0	0	0	0.00055	244127	k__Bacteria(2);p__Firmicutes(1239);c__Clostridia(186801);o__Clostridiales(186802);f__Ruminococcaceae(541000);g__Anaerotruncus(244127);s__Anaerotruncus_u_s(244127);
Alkalihalobacillus akibai	Bacteria	Firmicutes	Bacilli	Bacillales	Bacillaceae	Alkalihalobacillus	Alkalihalobacillus akibai	0	0	0	0	0	0	1411	k__Bacteria(2);p__Firmicutes(1239);c__Bacilli(91061);o__Bacillales(1385);f__Bacillaceae(186817);g__Alkalihalobacillus(2675234);s__Alkalihalobacillus akibai(1411);
Bacillaceae_u_s	Bacteria	Firmicutes	Bacilli	Bacillales	Bacillaceae	Bacillaceae_u_g	Bacillaceae_u_s	0	0	0	0	0.00023	0	186817	k__Bacteria(2);p__Firmicutes(1239);c__Bacilli(91061);o__Bacillales(1385);f__Bacillaceae(186817);g__Bacillaceae_u_g(186817);s__Bacillaceae_u_s(186817);
Bacteroidales_u_s	Bacteria	Bacteroidetes	Bacteroidia	Bacteroidales	Bacteroidales_u_f	Bacteroidales_u_g	Bacteroidales_u_s	0	0	0	0	0	0	171549	k__Bacteria(2);p__Bacteroidetes(976);c__Bacteroidia(200643);o__Bacteroidales(171549);f__Bacteroidales_u_f(171549);g__Bacteroidales_u_g(171549);s__Bacteroidales_u_s(171549);
Bacteroides fragilis	Bacteria	Bacteroidetes	Bacteroidia	Bacteroidales	Bacteroidaceae	Bacteroides	Bacteroides fragilis	0	0	0	0.0044	0	0	817	k__Bacteria(2);p__Bacteroidetes(976);c__Bacteroidia(200643);o__Bacteroidales(171549);f__Bacteroidaceae(815);g__Bacteroides(816);s__Bacteroides fragilis(817);
Bacteroides_u_s	Bacteria	Bacteroidetes	Bacteroidia	Bacteroidales	Bacteroidaceae	Bacteroides	Bacteroides_u_s	0	0	0	0	0.00182	0.06656	816	k__Bacteria(2);p__Bacteroidetes(976);c__Bacteroidia(200643);o__Bacteroidales(171549);f__Bacteroidaceae(815);g__Bacteroides(816);s__Bacteroides_u_s(816);
Bacteroides acidifaciens	Bacteria	Bacteroidetes	Bacteroidia	Bacteroidales	Bacteroidaceae	Bacteroides	Bacteroides acidifaciens	0	0	0	0	0	0.03043	85831	k__Bacteria(2);p__Bacteroidetes(976);c__Bacteroidia(200643);o__Bacteroidales(171549);f__Bacteroidaceae(815);g__Bacteroides(816);s__Bacteroides acidifaciens(85831);
Bacteroides caccae	Bacteria	Bacteroidetes	Bacteroidia	Bacteroidales	Bacteroidaceae	Bacteroides	Bacteroides caccae	0	0	0	0	0	0.00023	47678	k__Bacteria(2);p__Bacteroidetes(976);c__Bacteroidia(200643);o__Bacteroidales(171549);f__Bacteroidaceae(815);g__Bacteroides(816);s__Bacteroides caccae(47678);
Bacteroides caecimuri	Bacteria	Bacteroidetes	Bacteroidia	Bacteroidales	Bacteroidaceae	Bacteroides	Bacteroides caecimuri	0	0	0	0	0	0.01483	2516958	k__Bacteria(2);p__Bacteroidetes(976);c__Bacteroidia(200643);o__Bacteroidales(171549);f__Bacteroidaceae(815);g__Bacteroides(816);s__Bacteroides caecimuri(2516958);
Bacteroides caecimuris	Bacteria	Bacteroidetes	Bacteroidia	Bacteroidales	Bacteroidaceae	Bacteroides	Bacteroides caecimuris	0	0	0	0	0	0.01629	1796613	k__Bacteria(2);p__Bacteroidetes(976);c__Bacteroidia(200643);o__Bacteroidales(171549);f__Bacteroidaceae(815);g__Bacteroides(816);s__Bacteroides caecimuris(1796613);
Bacteroides clarus	Bacteria	Bacteroidetes	Bacteroidia	Bacteroidales	Bacteroidaceae	Bacteroides	Bacteroides clarus	0	0	0	0.00446	0	0	626929	k__Bacteria(2);p__Bacteroidetes(976);c__Bacteroidia(200643);o__Bacteroidales(171549);f__Bacteroidaceae(815);g__Bacteroides(816);s__Bacteroides clarus(626929);
Bacteroides eggerthii	Bacteria	Bacteroidetes	Bacteroidia	Bacteroidales	Bacteroidaceae	Bacteroides	Bacteroides eggerthii	0	0	0	0	0	0	28111	k__Bacteria(2);p__Bacteroidetes(976);c__Bacteroidia(200643);o__Bacteroidales(171549);f__Bacteroidaceae(815);g__Bacteroides(816);s__Bacteroides eggerthii(28111);
Bacteroides faecichinchillae	Bacteria	Bacteroidetes	Bacteroidia	Bacteroidales	Bacteroidaceae	Bacteroides	Bacteroides faecichinchillae	0	0	0	0	0	0	871325	k__Bacteria(2);p__Bacteroidetes(976);c__Bacteroidia(200643);o__Bacteroidales(171549);f__Bacteroidaceae(815);g__Bacteroides(816);s__Bacteroides faecichinchillae(871325);
Bacteroides finegoldii	Bacteria	Bacteroidetes	Bacteroidia	Bacteroidales	Bacteroidaceae	Bacteroides	Bacteroides finegoldii	0	0	0	0.01245	0	0	338188	k__Bacteria(2);p__Bacteroidetes(976);c__Bacteroidia(200643);o__Bacteroidales(171549);f__Bacteroidaceae(815);g__Bacteroides(816);s__Bacteroides finegoldii(338188);
Bacteroides intestinalis	Bacteria	Bacteroidetes	Bacteroidia	Bacteroidales	Bacteroidaceae	Bacteroides	Bacteroides intestinalis	0	0	0	0	0	0.00038	329854	k__Bacteria(2);p__Bacteroidetes(976);c__Bacteroidia(200643);o__Bacteroidales(171549);f__Bacteroidaceae(815);g__Bacteroides(816);s__Bacteroides intestinalis(329854);
Phocaeicola plebeius	Bacteria	Bacteroidetes	Bacteroidia	Bacteroidales	Bacteroidales_u_f	Phocaeicola	Phocaeicola plebeius	0	0	0	0.00594	0	0	310297	k__Bacteria(2);p__Bacteroidetes(976);c__Bacteroidia(200643);o__Bacteroidales(171549);f__Bacteroidales_u_f(171549);g__Phocaeicola(909656);s__Phocaeicola plebeius(310297);
Bacteroides stercorirosoris	Bacteria	Bacteroidetes	Bacteroidia	Bacteroidales	Bacteroidaceae	Bacteroides	Bacteroides stercorirosoris	0	0	0	0	0	0	871324	k__Bacteria(2);p__Bacteroidetes(976);c__Bacteroidia(200643);o__Bacteroidales(171549);f__Bacteroidaceae(815);g__Bacteroides(816);s__Bacteroides stercorirosoris(871324);
Bacteroides stercoris	Bacteria	Bacteroidetes	Bacteroidia	Bacteroidales	Bacteroidaceae	Bacteroides	Bacteroides stercoris	0	0.00511	0	0.05008	0	0	46506	k__Bacteria(2);p__Bacteroidetes(976);c__Bacteroidia(200643);o__Bacteroidales(171549);f__Bacteroidaceae(815);g__Bacteroides(816);s__Bacteroides stercoris(46506);
Bacteroides uniformis	Bacteria	Bacteroidetes	Bacteroidia	Bacteroidales	Bacteroidaceae	Bacteroides	Bacteroides uniformis	0	0	0	0	0	0.01143	820	k__Bacteria(2);p__Bacteroidetes(976);c__Bacteroidia(200643);o__Bacteroidales(171549);f__Bacteroidaceae(815);g__Bacteroides(816);s__Bacteroides uniformis(820);
Phocaeicola vulgatus	Bacteria	Bacteroidetes	Bacteroidia	Bacteroidales	Bacteroidales_u_f	Phocaeicola	Phocaeicola vulgatus	0	0	0	0	0	0	821	k__Bacteria(2);p__Bacteroidetes(976);c__Bacteroidia(200643);o__Bacteroidales(171549);f__Bacteroidales_u_f(171549);g__Phocaeicola(909656);s__Phocaeicola vulgatus(821);
Barnesiella intestinihominis	Bacteria	Bacteroidetes	Bacteroidia	Bacteroidales	Barnesiellaceae	Barnesiella	Barnesiella intestinihominis	0	0	0	0.02182	0	0	487174	k__Bacteria(2);p__Bacteroidetes(976);c__Bacteroidia(200643);o__Bacteroidales(171549);f__Barnesiellaceae(2005519);g__Barnesiella(397864);s__Barnesiella intestinihominis(487174);
Barnesiella_u_s	Bacteria	Bacteroidetes	Bacteroidia	Bacteroidales	Barnesiellaceae	Barnesiella	Barnesiella_u_s	0	0	0	0	0	0.00027	397864	k__Bacteria(2);p__Bacteroidetes(976);c__Bacteroidia(200643);o__Bacteroidales(171549);f__Barnesiellaceae(2005519);g__Barnesiella(397864);s__Barnesiella_u_s(397864);
Bifidobacterium adolescentis	Bacteria	Actinobacteria	Actinomycetia	Bifidobacteriales	Bifidobacteriaceae	Bifidobacterium	Bifidobacterium adolescentis	0	0	0	0.00127	0	0	1680	k__Bacteria(2);p__Actinobacteria(201174);c__Actinomycetia(1760);o__Bifidobacteriales(85004);f__Bifidobacteriaceae(31953);g__Bifidobacterium(1678);s__Bifidobacterium adolescentis(1680);
Bifidobacterium animalis	Bacteria	Actinobacteria	Actinomycetia	Bifidobacteriales	Bifidobacteriaceae	Bifidobacterium	Bifidobacterium animalis	0	0	0	0	0	0.00015	28025	k__Bacteria(2);p__Actinobacteria(201174);c__Actinomycetia(1760);o__Bifidobacteriales(85004);f__Bifidobacteriaceae(31953);g__Bifidobacterium(1678);s__Bifidobacterium animalis(28025);
Bifidobacterium criceti	Bacteria	Actinobacteria	Actinomycetia	Bifidobacteriales	Bifidobacteriaceae	Bifidobacterium	Bifidobacterium criceti	0	0	0	0	0	0	1960969	k__Bacteria(2);p__Actinobacteria(201174);c__Actinomycetia(1760);o__Bifidobacteriales(85004);f__Bifidobacteriaceae(31953);g__Bifidobacterium(1678);s__Bifidobacterium criceti(1960969);
Bifidobacterium pseudolongum	Bacteria	Actinobacteria	Actinomycetia	Bifidobacteriales	Bifidobacteriaceae	Bifidobacterium	Bifidobacterium pseudolongum	0.00123	0.00901	0	0	0	0.02384	1694	k__Bacteria(2);p__Actinobacteria(201174);c__Actinomycetia(1760);o__Bifidobacteriales(85004);f__Bifidobacteriaceae(31953);g__Bifidobacterium(1678);s__Bifidobacterium pseudolongum(1694);
Bilophila wadsworthia	Bacteria	Proteobacteria	Deltaproteobacteria	Desulfovibrionales	Desulfovibrionaceae	Bilophila	Bilophila wadsworthia	0	0	0	0	0	0	35833	k__Bacteria(2);p__Proteobacteria(1224);c__Deltaproteobacteria(28221);o__Desulfovibrionales(213115);f__Desulfovibrionaceae(194924);g__Bilophila(35832);s__Bilophila wadsworthia(35833);
Blastomonas_u_s	Bacteria	Proteobacteria	Alphaproteobacteria	Sphingomonadales	Sphingomonadaceae	Blastomonas	Blastomonas_u_s	0	0.00131	0	0	0	0	150203	k__Bacteria(2);p__Proteobacteria(1224);c__Alphaproteobacteria(28211);o__Sphingomonadales(204457);f__Sphingomonadaceae(41297);g__Blastomonas(150203);s__Blastomonas_u_s(150203);
Blautia coccoides	Bacteria	Firmicutes	Clostridia	Clostridiales	Lachnospiraceae	Blautia	Blautia coccoides	0	0	0	0	0	0	1532	k__Bacteria(2);p__Firmicutes(1239);c__Clostridia(186801);o__Clostridiales(186802);f__Lachnospiraceae(186803);g__Blautia(572511);s__Blautia coccoides(1532);
Blautia_u_s	Bacteria	Firmicutes	Clostridia	Clostridiales	Lachnospiraceae	Blautia	Blautia_u_s	0	0	0	0.00252	0	0	572511	k__Bacteria(2);p__Firmicutes(1239);c__Clostridia(186801);o__Clostridiales(186802);f__Lachnospiraceae(186803);g__Blautia(572511);s__Blautia_u_s(572511);
Blautia argi	Bacteria	Firmicutes	Clostridia	Clostridiales	Lachnospiraceae	Blautia	Blautia argi	0	0	0	0	0	0	1912897	k__Bacteria(2);p__Firmicutes(1239);c__Clostridia(186801);o__Clostridiales(186802);f__Lachnospiraceae(186803);g__Blautia(572511);s__Blautia argi(1912897);
Blautia wexlerae	Bacteria	Firmicutes	Clostridia	Clostridiales	Lachnospiraceae	Blautia	Blautia wexlerae	0	0	0	0	0	0	418240	k__Bacteria(2);p__Firmicutes(1239);c__Clostridia(186801);o__Clostridiales(186802);f__Lachnospiraceae(186803);g__Blautia(572511);s__Blautia wexlerae(418240);
Bosea_u_s	Bacteria	Proteobacteria	Alphaproteobacteria	Rhizobiales	Bradyrhizobiaceae	Bosea	Bosea_u_s	0	0.01207	0	0	0.00064	0	85413	k__Bacteria(2);p__Proteobacteria(1224);c__Alphaproteobacteria(28211);o__Rhizobiales(356);f__Bradyrhizobiaceae(41294);g__Bosea(85413);s__Bosea_u_s(85413);
Bosea vestrisii	Bacteria	Proteobacteria	Alphaproteobacteria	Rhizobiales	Bradyrhizobiaceae	Bosea	Bosea vestrisii	0	0.00734	0	0	0	0	151416	k__Bacteria(2);p__Proteobacteria(1224);c__Alphaproteobacteria(28211);o__Rhizobiales(356);f__Bradyrhizobiaceae(41294);g__Bosea(85413);s__Bosea vestrisii(151416);
Brevibacterium mcbrellneri	Bacteria	Actinobacteria	Actinomycetia	Micrococcales	Brevibacteriaceae	Brevibacterium	Brevibacterium mcbrellneri	0	0	0	0.01395	0	0	53363	k__Bacteria(2);p__Actinobacteria(201174);c__Actinomycetia(1760);o__Micrococcales(85006);f__Brevibacteriaceae(85019);g__Brevibacterium(1696);s__Brevibacterium mcbrellneri(53363);
Brevundimonas_u_s	Bacteria	Proteobacteria	Alphaproteobacteria	Caulobacterales	Caulobacteraceae	Brevundimonas	Brevundimonas_u_s	0.0008	0.00463	0	0	0	0	41275	k__Bacteria(2);p__Proteobacteria(1224);c__Alphaproteobacteria(28211);o__Caulobacterales(204458);f__Caulobacteraceae(76892);g__Brevundimonas(41275);s__Brevundimonas_u_s(41275);
Burkholderiales_u_s	Bacteria	Proteobacteria	Betaproteobacteria	Burkholderiales	Burkholderiales_u_f	Burkholderiales_u_g	Burkholderiales_u_s	0	0	0	0	0	0.00065	80840	k__Bacteria(2);p__Proteobacteria(1224);c__Betaproteobacteria(28216);o__Burkholderiales(80840);f__Burkholderiales_u_f(80840);g__Burkholderiales_u_g(80840);s__Burkholderiales_u_s(80840);
Butyricicoccus porcorum	Bacteria	Firmicutes	Clostridia	Clostridiales	Clostridiaceae	Butyricicoccus	Butyricicoccus porcorum	0	0	0	0	0	0	1945634	k__Bacteria(2);p__Firmicutes(1239);c__Clostridia(186801);o__Clostridiales(186802);f__Clostridiaceae(31979);g__Butyricicoccus(580596);s__Butyricicoccus porcorum(1945634);
Butyricicoccus_u_s	Bacteria	Firmicutes	Clostridia	Clostridiales	Clostridiaceae	Butyricicoccus	Butyricicoccus_u_s	0	0	0	0	0	0	580596	k__Bacteria(2);p__Firmicutes(1239);c__Clostridia(186801);o__Clostridiales(186802);f__Clostridiaceae(31979);g__Butyricicoccus(580596);s__Butyricicoccus_u_s(580596);
Clostridiales_u_s	Bacteria	Firmicutes	Clostridia	Clostridiales	Clostridiales_u_f	Clostridiales_u_g	Clostridiales_u_s	0	0	0	0	0	6e-05	186802	k__Bacteria(2);p__Firmicutes(1239);c__Clostridia(186801);o__Clostridiales(186802);f__Clostridiales_u_f(186802);g__Clostridiales_u_g(186802);s__Clostridiales_u_s(186802);
Lachnospiraceae_u_s	Bacteria	Firmicutes	Clostridia	Clostridiales	Lachnospiraceae	Lachnospiraceae_u_g	Lachnospiraceae_u_s	0	0	0	0.04751	0	0.01922	186803	k__Bacteria(2);p__Firmicutes(1239);c__Clostridia(186801);o__Clostridiales(186802);f__Lachnospiraceae(186803);g__Lachnospiraceae_u_g(186803);s__Lachnospiraceae_u_s(186803);
Clostridium_u_s	Bacteria	Firmicutes	Clostridia	Clostridiales	Clostridiaceae	Clostridium	Clostridium_u_s	0	0	0	0.00952	0	0.00011	1485	k__Bacteria(2);p__Firmicutes(1239);c__Clostridia(186801);o__Clostridiales(186802);f__Clostridiaceae(31979);g__Clostridium(1485);s__Clostridium_u_s(1485);
Clostridium cuniculi	Bacteria	Firmicutes	Clostridia	Clostridiales	Clostridiaceae	Clostridium	Clostridium cuniculi	0	0	0	0	0	0.00038	2548455	k__Bacteria(2);p__Firmicutes(1239);c__Clostridia(186801);o__Clostridiales(186802);f__Clostridiaceae(31979);g__Clostridium(1485);s__Clostridium cuniculi(2548455);
Ruminococcaceae_u_s	Bacteria	Firmicutes	Clostridia	Clostridiales	Ruminococcaceae	Ruminococcaceae_u_g	Ruminococcaceae_u_s	0	0	0	0.00426	0	0	541000	k__Bacteria(2);p__Firmicutes(1239);c__Clostridia(186801);o__Clostridiales(186802);f__Ruminococcaceae(541000);g__Ruminococcaceae_u_g(541000);s__Ruminococcaceae_u_s(541000);
Flavonifractor plautii	Bacteria	Firmicutes	Clostridia	Clostridiales	Ruminococcaceae	Flavonifractor	Flavonifractor plautii	0	0	0	0	0	0	292800	k__Bacteria(2);p__Firmicutes(1239);c__Clostridia(186801);o__Clostridiales(186802);f__Ruminococcaceae(541000);g__Flavonifractor(946234);s__Flavonifractor plautii(292800);
Clostridium phoceensis	Bacteria	Firmicutes	Clostridia	Clostridiales	Clostridiaceae	Clostridium	Clostridium phoceensis	0	0	0	0	0	0	1650661	k__Bacteria(2);p__Firmicutes(1239);c__Clostridia(186801);o__Clostridiales(186802);f__Clostridiaceae(31979);g__Clostridium(1485);s__Clostridium phoceensis(1650661);
Schaedlerella arabinosiphila	Bacteria	Firmicutes	Clostridia	Clostridiales	Lachnospiraceae	Schaedlerella	Schaedlerella arabinosiphila	0	0	0	0	0	0.00033	2044587	k__Bacteria(2);p__Firmicutes(1239);c__Clostridia(186801);o__Clostridiales(186802);f__Lachnospiraceae(186803);g__Schaedlerella(2676048);s__Schaedlerella arabinosiphila(2044587);
Clostridium saudiense	Bacteria	Firmicutes	Clostridia	Clostridiales	Clostridiaceae	Clostridium	Clostridium saudiense	0	0	0	0	0	6e-05	1414720	k__Bacteria(2);p__Firmicutes(1239);c__Clostridia(186801);o__Clostridiales(186802);f__Clostridiaceae(31979);g__Clostridium(1485);s__Clostridium saudiense(1414720);
Clostridium porci	Bacteria	Firmicutes	Clostridia	Clostridiales	Clostridiaceae	Clostridium	Clostridium porci	0	0	0	0	0	0.00018	2605778	k__Bacteria(2);p__Firmicutes(1239);c__Clostridia(186801);o__Clostridiales(186802);f__Clostridiaceae(31979);g__Clostridium(1485);s__Clostridium porci(2605778);
Coprococcus comes	Bacteria	Firmicutes	Clostridia	Clostridiales	Lachnospiraceae	Coprococcus	Coprococcus comes	0	0	0	0.00393	0	0	410072	k__Bacteria(2);p__Firmicutes(1239);c__Clostridia(186801);o__Clostridiales(186802);f__Lachnospiraceae(186803);g__Coprococcus(33042);s__Coprococcus comes(410072);
Coprococcus_u_s	Bacteria	Firmicutes	Clostridia	Clostridiales	Lachnospiraceae	Coprococcus	Coprococcus_u_s	0	0	0	0.00873	0	5e-05	33042	k__Bacteria(2);p__Firmicutes(1239);c__Clostridia(186801);o__Clostridiales(186802);f__Lachnospiraceae(186803);g__Coprococcus(33042);s__Coprococcus_u_s(33042);
Corynebacterium amycolatum	Bacteria	Actinobacteria	Actinomycetia	Corynebacteriales	Corynebacteriaceae	Corynebacterium	Corynebacterium amycolatum	0	0	0	0.00938	0	0	43765	k__Bacteria(2);p__Actinobacteria(201174);c__Actinomycetia(1760);o__Corynebacteriales(85007);f__Corynebacteriaceae(1653);g__Corynebacterium(1716);s__Corynebacterium amycolatum(43765);
Corynebacterium mastitidis	Bacteria	Actinobacteria	Actinomycetia	Corynebacteriales	Corynebacteriaceae	Corynebacterium	Corynebacterium mastitidis	0	0	0.00052	0	0	0	161890	k__Bacteria(2);p__Actinobacteria(201174);c__Actinomycetia(1760);o__Corynebacteriales(85007);f__Corynebacteriaceae(1653);g__Corynebacterium(1716);s__Corynebacterium mastitidis(161890);
Corynebacterium pseudogenitalium	Bacteria	Actinobacteria	Actinomycetia	Corynebacteriales	Corynebacteriaceae	Corynebacterium	Corynebacterium pseudogenitalium	0	0.0087	0	0	0	0	38303	k__Bacteria(2);p__Actinobacteria(201174);c__Actinomycetia(1760);o__Corynebacteriales(85007);f__Corynebacteriaceae(1653);g__Corynebacterium(1716);s__Corynebacterium pseudogenitalium(38303);
Corynebacterium_u_s	Bacteria	Actinobacteria	Actinomycetia	Corynebacteriales	Corynebacteriaceae	Corynebacterium	Corynebacterium_u_s	0	0	0	0.24832	0	0	1716	k__Bacteria(2);p__Actinobacteria(201174);c__Actinomycetia(1760);o__Corynebacteriales(85007);f__Corynebacteriaceae(1653);g__Corynebacterium(1716);s__Corynebacterium_u_s(1716);
Corynebacterium tuberculostearicum	Bacteria	Actinobacteria	Actinomycetia	Corynebacteriales	Corynebacteriaceae	Corynebacterium	Corynebacterium tuberculostearicum	0	0.00643	0	0	0	0	38304	k__Bacteria(2);p__Actinobacteria(201174);c__Actinomycetia(1760);o__Corynebacteriales(85007);f__Corynebacteriaceae(1653);g__Corynebacterium(1716);s__Corynebacterium tuberculostearicum(38304);
Delftia acidovorans	Bacteria	Proteobacteria	Betaproteobacteria	Burkholderiales	Comamonadaceae	Delftia	Delftia acidovorans	0	0.00974	0.00024	0.03197	0.00927	0	80866	k__Bacteria(2);p__Proteobacteria(1224);c__Betaproteobacteria(28216);o__Burkholderiales(80840);f__Comamonadaceae(80864);g__Delftia(80865);s__Delftia acidovorans(80866);
Desulfovibrio_u_s	Bacteria	Proteobacteria	Deltaproteobacteria	Desulfovibrionales	Desulfovibrionaceae	Desulfovibrio	Desulfovibrio_u_s	0	0	0	0.00471	0	0	872	k__Bacteria(2);p__Proteobacteria(1224);c__Deltaproteobacteria(28221);o__Desulfovibrionales(213115);f__Desulfovibrionaceae(194924);g__Desulfovibrio(872);s__Desulfovibrio_u_s(872);
Dorea longicatena	Bacteria	Firmicutes	Clostridia	Clostridiales	Lachnospiraceae	Dorea	Dorea longicatena	0	0	0	0.00775	0	0	88431	k__Bacteria(2);p__Firmicutes(1239);c__Clostridia(186801);o__Clostridiales(186802);f__Lachnospiraceae(186803);g__Dorea(189330);s__Dorea longicatena(88431);
Dorea_u_s	Bacteria	Firmicutes	Clostridia	Clostridiales	Lachnospiraceae	Dorea	Dorea_u_s	0	0	0	0	0	0.00062	189330	k__Bacteria(2);p__Firmicutes(1239);c__Clostridia(186801);o__Clostridiales(186802);f__Lachnospiraceae(186803);g__Dorea(189330);s__Dorea_u_s(189330);
Duncaniella muris	Bacteria	Bacteroidetes	Bacteroidia	Bacteroidales	Muribaculaceae	Duncaniella	Duncaniella muris	0	0	0	0	0	0.00398	2094150	k__Bacteria(2);p__Bacteroidetes(976);c__Bacteroidia(200643);o__Bacteroidales(171549);f__Muribaculaceae(2005473);g__Duncaniella(2518495);s__Duncaniella muris(2094150);
Duncaniella_u_s	Bacteria	Bacteroidetes	Bacteroidia	Bacteroidales	Muribaculaceae	Duncaniella	Duncaniella_u_s	0	0	0	0	0	0.00522	2518495	k__Bacteria(2);p__Bacteroidetes(976);c__Bacteroidia(200643);o__Bacteroidales(171549);f__Muribaculaceae(2005473);g__Duncaniella(2518495);s__Duncaniella_u_s(2518495);
Duncaniella freteri	Bacteria	Bacteroidetes	Bacteroidia	Bacteroidales	Muribaculaceae	Duncaniella	Duncaniella freteri	0	0	0	0	0	0.00519	2530391	k__Bacteria(2);p__Bacteroidetes(976);c__Bacteroidia(200643);o__Bacteroidales(171549);f__Muribaculaceae(2005473);g__Duncaniella(2518495);s__Duncaniella freteri(2530391);
Dysosmobacter welbionis	Bacteria	Firmicutes	Clostridia	Clostridiales	Oscillospiraceae	Dysosmobacter	Dysosmobacter welbionis	0	0	0	0	0	0.0001	2093857	k__Bacteria(2);p__Firmicutes(1239);c__Clostridia(186801);o__Clostridiales(186802);f__Oscillospiraceae(216572);g__Dysosmobacter(2591381);s__Dysosmobacter welbionis(2093857);
Enterococcus faecalis	Bacteria	Firmicutes	Bacilli	Lactobacillales	Enterococcaceae	Enterococcus	Enterococcus faecalis	0	0	0	0	0	0.0004	1351	k__Bacteria(2);p__Firmicutes(1239);c__Bacilli(91061);o__Lactobacillales(186826);f__Enterococcaceae(81852);g__Enterococcus(1350);s__Enterococcus faecalis(1351);
Enterococcus_u_s	Bacteria	Firmicutes	Bacilli	Lactobacillales	Enterococcaceae	Enterococcus	Enterococcus_u_s	0	0	0.00048	0	0	0	1350	k__Bacteria(2);p__Firmicutes(1239);c__Bacilli(91061);o__Lactobacillales(186826);f__Enterococcaceae(81852);g__Enterococcus(1350);s__Enterococcus_u_s(1350);
Adlercreutzia caecimuris	Bacteria	Actinobacteria	Coriobacteriia	Eggerthellales	Eggerthellaceae	Adlercreutzia	Adlercreutzia caecimuris	0	0	0	0	0	0	671266	k__Bacteria(2);p__Actinobacteria(201174);c__Coriobacteriia(84998);o__Eggerthellales(1643822);f__Eggerthellaceae(1643826);g__Adlercreutzia(447020);s__Adlercreutzia caecimuris(671266);
Escherichia coli	Bacteria	Proteobacteria	Gammaproteobacteria	Enterobacterales	Enterobacteriaceae	Escherichia	Escherichia coli	0.00452	0.00121	0.00188	0	0.00358	0	562	k__Bacteria(2);p__Proteobacteria(1224);c__Gammaproteobacteria(1236);o__Enterobacterales(91347);f__Enterobacteriaceae(543);g__Escherichia(561);s__Escherichia coli(562);
Agathobaculum desmolans	Bacteria	Firmicutes	Clostridia	Clostridiales	Ruminococcaceae	Agathobaculum	Agathobaculum desmolans	0	0	0	0	0	0	39484	k__Bacteria(2);p__Firmicutes(1239);c__Clostridia(186801);o__Clostridiales(186802);f__Ruminococcaceae(541000);g__Agathobaculum(2048137);s__Agathobaculum desmolans(39484);
Anaerobutyricum hallii	Bacteria	Firmicutes	Clostridia	Clostridiales	Lachnospiraceae	Anaerobutyricum	Anaerobutyricum hallii	0	0	0	0	0	0	39488	k__Bacteria(2);p__Firmicutes(1239);c__Clostridia(186801);o__Clostridiales(186802);f__Lachnospiraceae(186803);g__Anaerobutyricum(2569097);s__Anaerobutyricum hallii(39488);
Eubacterium plexicaudatum	Bacteria	Firmicutes	Clostridia	Clostridiales	Eubacteriaceae	Eubacterium	Eubacterium plexicaudatum	0	0	0	0	0	0.00061	97253	k__Bacteria(2);p__Firmicutes(1239);c__Clostridia(186801);o__Clostridiales(186802);f__Eubacteriaceae(186806);g__Eubacterium(1730);s__Eubacterium plexicaudatum(97253);
Eubacterium_u_s	Bacteria	Firmicutes	Clostridia	Clostridiales	Eubacteriaceae	Eubacterium	Eubacterium_u_s	0	0	0	0	0	0.00036	1730	k__Bacteria(2);p__Firmicutes(1239);c__Clostridia(186801);o__Clostridiales(186802);f__Eubacteriaceae(186806);g__Eubacterium(1730);s__Eubacterium_u_s(1730);
Evtepia gabavorous	Bacteria	Firmicutes	Clostridia	Clostridiales	Clostridiales_u_f	Evtepia	Evtepia gabavorous	0	0	0	0	0	0	2211183	k__Bacteria(2);p__Firmicutes(1239);c__Clostridia(186801);o__Clostridiales(186802);f__Clostridiales_u_f(186802);g__Evtepia(2211178);s__Evtepia gabavorous(2211183);
Faecalibacterium prausnitzii	Bacteria	Firmicutes	Clostridia	Clostridiales	Ruminococcaceae	Faecalibacterium	Faecalibacterium prausnitzii	0	0	0	0.02234	0	0	853	k__Bacteria(2);p__Firmicutes(1239);c__Clostridia(186801);o__Clostridiales(186802);f__Ruminococcaceae(541000);g__Faecalibacterium(216851);s__Faecalibacterium prausnitzii(853);
Faecalibacterium_u_s	Bacteria	Firmicutes	Clostridia	Clostridiales	Ruminococcaceae	Faecalibacterium	Faecalibacterium_u_s	0	0	0	0.00285	0	0	216851	k__Bacteria(2);p__Firmicutes(1239);c__Clostridia(186801);o__Clostridiales(186802);f__Ruminococcaceae(541000);g__Faecalibacterium(216851);s__Faecalibacterium_u_s(216851);
Faecalibaculum rodentium	Bacteria	Firmicutes	Erysipelotrichia	Erysipelotrichales	Erysipelotrichaceae	Faecalibaculum	Faecalibaculum rodentium	0	0	0	0	0	0.00129	1702221	k__Bacteria(2);p__Firmicutes(1239);c__Erysipelotrichia(526524);o__Erysipelotrichales(526525);f__Erysipelotrichaceae(128827);g__Faecalibaculum(1729679);s__Faecalibaculum rodentium(1702221);
Firmicutes_u_s	Bacteria	Firmicutes	Firmicutes_u_c	Firmicutes_u_o	Firmicutes_u_f	Firmicutes_u_g	Firmicutes_u_s	0	0	0	0.00792	0	0.00177	1239	k__Bacteria(2);p__Firmicutes(1239);c__Firmicutes_u_c(1239);o__Firmicutes_u_o(1239);f__Firmicutes_u_f(1239);g__Firmicutes_u_g(1239);s__Firmicutes_u_s(1239);
Flavonifractor_u_s	Bacteria	Firmicutes	Clostridia	Clostridiales	Ruminococcaceae	Flavonifractor	Flavonifractor_u_s	0	0	0	0	0	0.0001	946234	k__Bacteria(2);p__Firmicutes(1239);c__Clostridia(186801);o__Clostridiales(186802);f__Ruminococcaceae(541000);g__Flavonifractor(946234);s__Flavonifractor_u_s(946234);
Flintibacter_u_s	Bacteria	Firmicutes	Clostridia	Clostridiales	Clostridiales_u_f	Flintibacter	Flintibacter_u_s	0	0	0	0	0	0	1918454	k__Bacteria(2);p__Firmicutes(1239);c__Clostridia(186801);o__Clostridiales(186802);f__Clostridiales_u_f(186802);g__Flintibacter(1918454);s__Flintibacter_u_s(1918454);
Gemella haemolysans	Bacteria	Firmicutes	Bacilli	Bacillales	Bacillales_u_f	Gemella	Gemella haemolysans	0	0	0.00016	0	0	0	1379	k__Bacteria(2);p__Firmicutes(1239);c__Bacilli(91061);o__Bacillales(1385);f__Bacillales_u_f(1385);g__Gemella(1378);s__Gemella haemolysans(1379);
Gemmiger formicilis	Bacteria	Firmicutes	Clostridia	Clostridiales	Ruminococcaceae	Gemmiger	Gemmiger formicilis	0	0	0	0.00819	0	0	745368	k__Bacteria(2);p__Firmicutes(1239);c__Clostridia(186801);o__Clostridiales(186802);f__Ruminococcaceae(541000);g__Gemmiger(204475);s__Gemmiger formicilis(745368);
Gordonia otitidis	Bacteria	Actinobacteria	Actinomycetia	Corynebacteriales	Gordoniaceae	Gordonia	Gordonia otitidis	0	0	0	0	0	0	249058	k__Bacteria(2);p__Actinobacteria(201174);c__Actinomycetia(1760);o__Corynebacteriales(85007);f__Gordoniaceae(85026);g__Gordonia(2053);s__Gordonia otitidis(249058);
Intestinimonas butyriciproducens	Bacteria	Firmicutes	Clostridia	Clostridiales	Clostridiales_u_f	Intestinimonas	Intestinimonas butyriciproducens	0	0	0	0	0	0	1297617	k__Bacteria(2);p__Firmicutes(1239);c__Clostridia(186801);o__Clostridiales(186802);f__Clostridiales_u_f(186802);g__Intestinimonas(1392389);s__Intestinimonas butyriciproducens(1297617);
Intestinimonas massiliensis	Bacteria	Firmicutes	Clostridia	Clostridiales	Clostridiales_u_f	Intestinimonas	Intestinimonas massiliensis	0	0	0	0	0	0	1673721	k__Bacteria(2);p__Firmicutes(1239);c__Clostridia(186801);o__Clostridiales(186802);f__Clostridiales_u_f(186802);g__Intestinimonas(1392389);s__Intestinimonas massiliensis(1673721);
Intestinimonas timonensis	Bacteria	Firmicutes	Clostridia	Clostridiales	Clostridiales_u_f	Intestinimonas	Intestinimonas timonensis	0	0	0	0	0	0	1689270	k__Bacteria(2);p__Firmicutes(1239);c__Clostridia(186801);o__Clostridiales(186802);f__Clostridiales_u_f(186802);g__Intestinimonas(1392389);s__Intestinimonas timonensis(1689270);
Klebsiella_u_s	Bacteria	Proteobacteria	Gammaproteobacteria	Enterobacterales	Enterobacteriaceae	Klebsiella	Klebsiella_u_s	0	0	0	0	0	0	570	k__Bacteria(2);p__Proteobacteria(1224);c__Gammaproteobacteria(1236);o__Enterobacterales(91347);f__Enterobacteriaceae(543);g__Klebsiella(570);s__Klebsiella_u_s(570);
Kocuria_u_s	Bacteria	Actinobacteria	Actinomycetia	Micrococcales	Micrococcaceae	Kocuria	Kocuria_u_s	0.03727	0	0.04126	0.0232	0	0	57493	k__Bacteria(2);p__Actinobacteria(201174);c__Actinomycetia(1760);o__Micrococcales(85006);f__Micrococcaceae(1268);g__Kocuria(57493);s__Kocuria_u_s(57493);
Kocuria turfanensis	Bacteria	Actinobacteria	Actinomycetia	Micrococcales	Micrococcaceae	Kocuria	Kocuria turfanensis	0	0	0.00038	0	0	0	388357	k__Bacteria(2);p__Actinobacteria(201174);c__Actinomycetia(1760);o__Micrococcales(85006);f__Micrococcaceae(1268);g__Kocuria(57493);s__Kocuria turfanensis(388357);
Lachnoclostridium_u_s	Bacteria	Firmicutes	Clostridia	Clostridiales	Lachnospiraceae	Lachnoclostridium	Lachnoclostridium_u_s	0	0	0	0	0	0.00014	1506553	k__Bacteria(2);p__Firmicutes(1239);c__Clostridia(186801);o__Clostridiales(186802);f__Lachnospiraceae(186803);g__Lachnoclostridium(1506553);s__Lachnoclostridium_u_s(1506553);
Lachnospira pectinoschiza	Bacteria	Firmicutes	Clostridia	Clostridiales	Lachnospiraceae	Lachnospira	Lachnospira pectinoschiza	0	0	0	0.00529	0	0	28052	k__Bacteria(2);p__Firmicutes(1239);c__Clostridia(186801);o__Clostridiales(186802);f__Lachnospiraceae(186803);g__Lachnospira(28050);s__Lachnospira pectinoschiza(28052);
Oliverpabstia intestinalis	Bacteria	Firmicutes	Clostridia	Clostridiales	Lachnospiraceae	Oliverpabstia	Oliverpabstia intestinalis	0	0	0	0	0	0	2606633	k__Bacteria(2);p__Firmicutes(1239);c__Clostridia(186801);o__Clostridiales(186802);f__Lachnospiraceae(186803);g__Oliverpabstia(2815777);s__Oliverpabstia intestinalis(2606633);
Lactobacillales_u_s	Bacteria	Firmicutes	Bacilli	Lactobacillales	Lactobacillales_u_f	Lactobacillales_u_g	Lactobacillales_u_s	0.00268	0	0	0	0	0.1233	186826	k__Bacteria(2);p__Firmicutes(1239);c__Bacilli(91061);o__Lactobacillales(186826);f__Lactobacillales_u_f(186826);g__Lactobacillales_u_g(186826);s__Lactobacillales_u_s(186826);
Lactobacillus_u_s	Bacteria	Firmicutes	Bacilli	Lactobacillales	Lactobacillaceae	Lactobacillus	Lactobacillus_u_s	0.00623	0	0	0	0	0.1399	1578	k__Bacteria(2);p__Firmicutes(1239);c__Bacilli(91061);o__Lactobacillales(186826);f__Lactobacillaceae(33958);g__Lactobacillus(1578);s__Lactobacillus_u_s(1578);
Ligilactobacillus animalis	Bacteria	Firmicutes	Bacilli	Lactobacillales	Lactobacillaceae	Ligilactobacillus	Ligilactobacillus animalis	0	0	0	0	0	0	1605	k__Bacteria(2);p__Firmicutes(1239);c__Bacilli(91061);o__Lactobacillales(186826);f__Lactobacillaceae(33958);g__Ligilactobacillus(2767887);s__Ligilactobacillus animalis(1605);
Lactobacillus intestinalis	Bacteria	Firmicutes	Bacilli	Lactobacillales	Lactobacillaceae	Lactobacillus	Lactobacillus intestinalis	0	0	0	0	0	0	151781	k__Bacteria(2);p__Firmicutes(1239);c__Bacilli(91061);o__Lactobacillales(186826);f__Lactobacillaceae(33958);g__Lactobacillus(1578);s__Lactobacillus intestinalis(151781);
Lactobacillus johnsonii	Bacteria	Firmicutes	Bacilli	Lactobacillales	Lactobacillaceae	Lactobacillus	Lactobacillus johnsonii	0	0	0	0	0	0.02458	33959	k__Bacteria(2);p__Firmicutes(1239);c__Bacilli(91061);o__Lactobacillales(186826);f__Lactobacillaceae(33958);g__Lactobacillus(1578);s__Lactobacillus johnsonii(33959);
Ligilactobacillus murinus	Bacteria	Firmicutes	Bacilli	Lactobacillales	Lactobacillaceae	Ligilactobacillus	Ligilactobacillus murinus	0.06113	0.01642	0	0.00819	0	0.17217	1622	k__Bacteria(2);p__Firmicutes(1239);c__Bacilli(91061);o__Lactobacillales(186826);f__Lactobacillaceae(33958);g__Ligilactobacillus(2767887);s__Ligilactobacillus murinus(1622);
Limosilactobacillus reuteri	Bacteria	Firmicutes	Bacilli	Lactobacillales	Lactobacillaceae	Limosilactobacillus	Limosilactobacillus reuteri	0.00116	0.0036	0.00032	0	0.00086	0.03723	1598	k__Bacteria(2);p__Firmicutes(1239);c__Bacilli(91061);o__Lactobacillales(186826);f__Lactobacillaceae(33958);g__Limosilactobacillus(2742598);s__Limosilactobacillus reuteri(1598);
Lactobacillus rogosae	Bacteria	Firmicutes	Bacilli	Lactobacillales	Lactobacillaceae	Lactobacillus	Lactobacillus rogosae	0	0	0	0.01164	0	0	706562	k__Bacteria(2);p__Firmicutes(1239);c__Bacilli(91061);o__Lactobacillales(186826);f__Lactobacillaceae(33958);g__Lactobacillus(1578);s__Lactobacillus rogosae(706562);
Lawsonibacter asaccharolyticus	Bacteria	Firmicutes	Clostridia	Clostridiales	Clostridiales_u_f	Lawsonibacter	Lawsonibacter asaccharolyticus	0	0	0	0.01152	0	6e-05	2108523	k__Bacteria(2);p__Firmicutes(1239);c__Clostridia(186801);o__Clostridiales(186802);f__Clostridiales_u_f(186802);g__Lawsonibacter(2172004);s__Lawsonibacter asaccharolyticus(2108523);
Massilimaliae massiliensis	Bacteria	Firmicutes	Clostridia	Clostridiales	Ruminococcaceae	Massilimaliae	Massilimaliae massiliensis	0	0	0	0	0	7e-05	1852384	k__Bacteria(2);p__Firmicutes(1239);c__Clostridia(186801);o__Clostridiales(186802);f__Ruminococcaceae(541000);g__Massilimaliae(1987010);s__Massilimaliae massiliensis(1852384);
Mesorhizobium_u_s	Bacteria	Proteobacteria	Alphaproteobacteria	Rhizobiales	Phyllobacteriaceae	Mesorhizobium	Mesorhizobium_u_s	0	0	0.00069	0	0.00082	0	68287	k__Bacteria(2);p__Proteobacteria(1224);c__Alphaproteobacteria(28211);o__Rhizobiales(356);f__Phyllobacteriaceae(69277);g__Mesorhizobium(68287);s__Mesorhizobium_u_s(68287);
Methylobacterium_u_s	Bacteria	Proteobacteria	Alphaproteobacteria	Rhizobiales	Methylobacteriaceae	Methylobacterium	Methylobacterium_u_s	0	0.00817	0.00019	0	0	0	407	k__Bacteria(2);p__Proteobacteria(1224);c__Alphaproteobacteria(28211);o__Rhizobiales(356);f__Methylobacteriaceae(119045);g__Methylobacterium(407);s__Methylobacterium_u_s(407);
Microbacterium_u_s	Bacteria	Actinobacteria	Actinomycetia	Micrococcales	Microbacteriaceae	Microbacterium	Microbacterium_u_s	0	0	0.00027	0	0	0	33882	k__Bacteria(2);p__Actinobacteria(201174);c__Actinomycetia(1760);o__Micrococcales(85006);f__Microbacteriaceae(85023);g__Microbacterium(33882);s__Microbacterium_u_s(33882);
Micrococcaceae_u_s	Bacteria	Actinobacteria	Actinomycetia	Micrococcales	Micrococcaceae	Micrococcaceae_u_g	Micrococcaceae_u_s	0.11444	0	0.03279	0	0	0	1268	k__Bacteria(2);p__Actinobacteria(201174);c__Actinomycetia(1760);o__Micrococcales(85006);f__Micrococcaceae(1268);g__Micrococcaceae_u_g(1268);s__Micrococcaceae_u_s(1268);
Micrococcus aloeverae	Bacteria	Actinobacteria	Actinomycetia	Micrococcales	Micrococcaceae	Micrococcus	Micrococcus aloeverae	0.00634	0	0.04612	0	0	0	1391911	k__Bacteria(2);p__Actinobacteria(201174);c__Actinomycetia(1760);o__Micrococcales(85006);f__Micrococcaceae(1268);g__Micrococcus(1269);s__Micrococcus aloeverae(1391911);
Micrococcus luteus	Bacteria	Actinobacteria	Actinomycetia	Micrococcales	Micrococcaceae	Micrococcus	Micrococcus luteus	0.14385	0	0.04	0	0	0	1270	k__Bacteria(2);p__Actinobacteria(201174);c__Actinomycetia(1760);o__Micrococcales(85006);f__Micrococcaceae(1268);g__Micrococcus(1269);s__Micrococcus luteus(1270);
Micrococcus_u_s	Bacteria	Actinobacteria	Actinomycetia	Micrococcales	Micrococcaceae	Micrococcus	Micrococcus_u_s	0.13155	0	0.04742	0	0	0	1269	k__Bacteria(2);p__Actinobacteria(201174);c__Actinomycetia(1760);o__Micrococcales(85006);f__Micrococcaceae(1268);g__Micrococcus(1269);s__Micrococcus_u_s(1269);
Micrococcus terreus	Bacteria	Actinobacteria	Actinomycetia	Micrococcales	Micrococcaceae	Micrococcus	Micrococcus terreus	0	0.01853	0	0	0	0	574650	k__Bacteria(2);p__Actinobacteria(201174);c__Actinomycetia(1760);o__Micrococcales(85006);f__Micrococcaceae(1268);g__Micrococcus(1269);s__Micrococcus terreus(574650);
Micrococcus yunnanensis	Bacteria	Actinobacteria	Actinomycetia	Micrococcales	Micrococcaceae	Micrococcus	Micrococcus yunnanensis	0.00414	0	0.0468	0	0	0	566027	k__Bacteria(2);p__Actinobacteria(201174);c__Actinomycetia(1760);o__Micrococcales(85006);f__Micrococcaceae(1268);g__Micrococcus(1269);s__Micrococcus yunnanensis(566027);
Massilistercora timonensis	Bacteria	Firmicutes	Clostridia	Clostridiales	Clostridiales_u_f	Massilistercora	Massilistercora timonensis	0	0	0	0	0	6e-05	2086584	k__Bacteria(2);p__Firmicutes(1239);c__Clostridia(186801);o__Clostridiales(186802);f__Clostridiales_u_f(186802);g__Massilistercora(2717089);s__Massilistercora timonensis(2086584);
Morganella morganii	Bacteria	Proteobacteria	Gammaproteobacteria	Enterobacterales	Morganellaceae	Morganella	Morganella morganii	0	0	0.00017	0	0	0	582	k__Bacteria(2);p__Proteobacteria(1224);c__Gammaproteobacteria(1236);o__Enterobacterales(91347);f__Morganellaceae(1903414);g__Morganella(581);s__Morganella morganii(582);
Muribaculaceae_u_s	Bacteria	Bacteroidetes	Bacteroidia	Bacteroidales	Muribaculaceae	Muribaculaceae_u_g	Muribaculaceae_u_s	0	0	0	0	0	0.17782	2005473	k__Bacteria(2);p__Bacteroidetes(976);c__Bacteroidia(200643);o__Bacteroidales(171549);f__Muribaculaceae(2005473);g__Muribaculaceae_u_g(2005473);s__Muribaculaceae_u_s(2005473);
Muribaculum intestinale	Bacteria	Bacteroidetes	Bacteroidia	Bacteroidales	Muribaculaceae	Muribaculum	Muribaculum intestinale	0	0	0	0	0	0.00898	1796646	k__Bacteria(2);p__Bacteroidetes(976);c__Bacteroidia(200643);o__Bacteroidales(171549);f__Muribaculaceae(2005473);g__Muribaculum(1918540);s__Muribaculum intestinale(1796646);
Muribaculum_u_s	Bacteria	Bacteroidetes	Bacteroidia	Bacteroidales	Muribaculaceae	Muribaculum	Muribaculum_u_s	0	0	0	0	0	0.03273	1918540	k__Bacteria(2);p__Bacteroidetes(976);c__Bacteroidia(200643);o__Bacteroidales(171549);f__Muribaculaceae(2005473);g__Muribaculum(1918540);s__Muribaculum_u_s(1918540);
Odoribacter splanchnicus	Bacteria	Bacteroidetes	Bacteroidia	Bacteroidales	Odoribacteraceae	Odoribacter	Odoribacter splanchnicus	0	0	0	0.01173	0	0	28118	k__Bacteria(2);p__Bacteroidetes(976);c__Bacteroidia(200643);o__Bacteroidales(171549);f__Odoribacteraceae(1853231);g__Odoribacter(283168);s__Odoribacter splanchnicus(28118);
Oscillibacter_u_s	Bacteria	Firmicutes	Clostridia	Clostridiales	Oscillospiraceae	Oscillibacter	Oscillibacter_u_s	0	0	0	0	0	0.00237	459786	k__Bacteria(2);p__Firmicutes(1239);c__Clostridia(186801);o__Clostridiales(186802);f__Oscillospiraceae(216572);g__Oscillibacter(459786);s__Oscillibacter_u_s(459786);
Oscillospiraceae_u_s	Bacteria	Firmicutes	Clostridia	Clostridiales	Oscillospiraceae	Oscillospiraceae_u_g	Oscillospiraceae_u_s	0	0	0	0	0	0	216572	k__Bacteria(2);p__Firmicutes(1239);c__Clostridia(186801);o__Clostridiales(186802);f__Oscillospiraceae(216572);g__Oscillospiraceae_u_g(216572);s__Oscillospiraceae_u_s(216572);
Parabacteroides distasonis	Bacteria	Bacteroidetes	Bacteroidia	Bacteroidales	Tannerellaceae	Parabacteroides	Parabacteroides distasonis	0	0	0	0	0	0.00031	823	k__Bacteria(2);p__Bacteroidetes(976);c__Bacteroidia(200643);o__Bacteroidales(171549);f__Tannerellaceae(2005525);g__Parabacteroides(375288);s__Parabacteroides distasonis(823);
Parabacteroides goldsteinii	Bacteria	Bacteroidetes	Bacteroidia	Bacteroidales	Tannerellaceae	Parabacteroides	Parabacteroides goldsteinii	0	0	0	0	0	0.00011	328812	k__Bacteria(2);p__Bacteroidetes(976);c__Bacteroidia(200643);o__Bacteroidales(171549);f__Tannerellaceae(2005525);g__Parabacteroides(375288);s__Parabacteroides goldsteinii(328812);
Parabacteroides merdae	Bacteria	Bacteroidetes	Bacteroidia	Bacteroidales	Tannerellaceae	Parabacteroides	Parabacteroides merdae	0	0	0	0.0014	0	0	46503	k__Bacteria(2);p__Bacteroidetes(976);c__Bacteroidia(200643);o__Bacteroidales(171549);f__Tannerellaceae(2005525);g__Parabacteroides(375288);s__Parabacteroides merdae(46503);
Parabacteroides_u_s	Bacteria	Bacteroidetes	Bacteroidia	Bacteroidales	Tannerellaceae	Parabacteroides	Parabacteroides_u_s	0	0	0	0.00433	0	0	375288	k__Bacteria(2);p__Bacteroidetes(976);c__Bacteroidia(200643);o__Bacteroidales(171549);f__Tannerellaceae(2005525);g__Parabacteroides(375288);s__Parabacteroides_u_s(375288);
Paracoccus haeundaensis	Bacteria	Proteobacteria	Alphaproteobacteria	Rhodobacterales	Rhodobacteraceae	Paracoccus	Paracoccus haeundaensis	0.22107	0	0.33823	0	0.44765	0	225362	k__Bacteria(2);p__Proteobacteria(1224);c__Alphaproteobacteria(28211);o__Rhodobacterales(204455);f__Rhodobacteraceae(31989);g__Paracoccus(265);s__Paracoccus haeundaensis(225362);
Paracoccus hibiscisoli	Bacteria	Proteobacteria	Alphaproteobacteria	Rhodobacterales	Rhodobacteraceae	Paracoccus	Paracoccus hibiscisoli	0	0	0.00053	0	0	0	2023261	k__Bacteria(2);p__Proteobacteria(1224);c__Alphaproteobacteria(28211);o__Rhodobacterales(204455);f__Rhodobacteraceae(31989);g__Paracoccus(265);s__Paracoccus hibiscisoli(2023261);
Paracoccus salipaludis	Bacteria	Proteobacteria	Alphaproteobacteria	Rhodobacterales	Rhodobacteraceae	Paracoccus	Paracoccus salipaludis	0	0.3255	0	0	0	0	2032623	k__Bacteria(2);p__Proteobacteria(1224);c__Alphaproteobacteria(28211);o__Rhodobacterales(204455);f__Rhodobacteraceae(31989);g__Paracoccus(265);s__Paracoccus salipaludis(2032623);
Paracoccus_u_s	Bacteria	Proteobacteria	Alphaproteobacteria	Rhodobacterales	Rhodobacteraceae	Paracoccus	Paracoccus_u_s	0.26186	0	0.39956	0	0.52496	0	265	k__Bacteria(2);p__Proteobacteria(1224);c__Alphaproteobacteria(28211);o__Rhodobacterales(204455);f__Rhodobacteraceae(31989);g__Paracoccus(265);s__Paracoccus_u_s(265);
Paracoccus tibetensis	Bacteria	Proteobacteria	Alphaproteobacteria	Rhodobacterales	Rhodobacteraceae	Paracoccus	Paracoccus tibetensis	0	0	0	0	0	0	336292	k__Bacteria(2);p__Proteobacteria(1224);c__Alphaproteobacteria(28211);o__Rhodobacterales(204455);f__Rhodobacteraceae(31989);g__Paracoccus(265);s__Paracoccus tibetensis(336292);
Paramuribaculum intestinale	Bacteria	Bacteroidetes	Bacteroidia	Bacteroidales	Muribaculaceae	Paramuribaculum	Paramuribaculum intestinale	0	0	0	0	0	0.04307	2094151	k__Bacteria(2);p__Bacteroidetes(976);c__Bacteroidia(200643);o__Bacteroidales(171549);f__Muribaculaceae(2005473);g__Paramuribaculum(2518497);s__Paramuribaculum intestinale(2094151);
Paraprevotella clara	Bacteria	Bacteroidetes	Bacteroidia	Bacteroidales	Prevotellaceae	Paraprevotella	Paraprevotella clara	0	0	0	0.03462	0	0	454154	k__Bacteria(2);p__Bacteroidetes(976);c__Bacteroidia(200643);o__Bacteroidales(171549);f__Prevotellaceae(171552);g__Paraprevotella(577309);s__Paraprevotella clara(454154);
Parasutterella excrementihominis	Bacteria	Proteobacteria	Betaproteobacteria	Burkholderiales	Sutterellaceae	Parasutterella	Parasutterella excrementihominis	0	0	0	0	0	0.00036	487175	k__Bacteria(2);p__Proteobacteria(1224);c__Betaproteobacteria(28216);o__Burkholderiales(80840);f__Sutterellaceae(995019);g__Parasutterella(577310);s__Parasutterella excrementihominis(487175);
Adlercreutzia caecicola	Bacteria	Actinobacteria	Coriobacteriia	Eggerthellales	Eggerthellaceae	Adlercreutzia	Adlercreutzia caecicola	0	0	0	0.00425	0	9e-05	747645	k__Bacteria(2);p__Actinobacteria(201174);c__Coriobacteriia(84998);o__Eggerthellales(1643822);f__Eggerthellaceae(1643826);g__Adlercreutzia(447020);s__Adlercreutzia caecicola(747645);
Clostridioides difficile	Bacteria	Firmicutes	Clostridia	Clostridiales	Peptostreptococcaceae	Clostridioides	Clostridioides difficile	0	0	0	0	0	0.00203	1496	k__Bacteria(2);p__Firmicutes(1239);c__Clostridia(186801);o__Clostridiales(186802);f__Peptostreptococcaceae(186804);g__Clostridioides(1870884);s__Clostridioides difficile(1496);
Peptoniphilus_u_s	Bacteria	Firmicutes	Tissierellia	Tissierellales	Peptoniphilaceae	Peptoniphilus	Peptoniphilus_u_s	0	0	0	0.00527	0	0	162289	k__Bacteria(2);p__Firmicutes(1239);c__Tissierellia(1737404);o__Tissierellales(1737405);f__Peptoniphilaceae(1570339);g__Peptoniphilus(162289);s__Peptoniphilus_u_s(162289);
Phascolarctobacterium succinatutens	Bacteria	Firmicutes	Negativicutes	Acidaminococcales	Acidaminococcaceae	Phascolarctobacterium	Phascolarctobacterium succinatutens	0	0	0	0	0	0	626940	k__Bacteria(2);p__Firmicutes(1239);c__Negativicutes(909932);o__Acidaminococcales(1843488);f__Acidaminococcaceae(909930);g__Phascolarctobacterium(33024);s__Phascolarctobacterium succinatutens(626940);
Plantibacter_u_s	Bacteria	Actinobacteria	Actinomycetia	Micrococcales	Microbacteriaceae	Plantibacter	Plantibacter_u_s	0	0	0	0	0	0	190323	k__Bacteria(2);p__Actinobacteria(201174);c__Actinomycetia(1760);o__Micrococcales(85006);f__Microbacteriaceae(85023);g__Plantibacter(190323);s__Plantibacter_u_s(190323);
Porphyromonas_u_s	Bacteria	Bacteroidetes	Bacteroidia	Bacteroidales	Porphyromonadaceae	Porphyromonas	Porphyromonas_u_s	0	0	0	0	0	0	836	k__Bacteria(2);p__Bacteroidetes(976);c__Bacteroidia(200643);o__Bacteroidales(171549);f__Porphyromonadaceae(171551);g__Porphyromonas(836);s__Porphyromonas_u_s(836);
Prevotella copri	Bacteria	Bacteroidetes	Bacteroidia	Bacteroidales	Prevotellaceae	Prevotella	Prevotella copri	0	0	0	0.06325	0	0	165179	k__Bacteria(2);p__Bacteroidetes(976);c__Bacteroidia(200643);o__Bacteroidales(171549);f__Prevotellaceae(171552);g__Prevotella(838);s__Prevotella copri(165179);
Prevotella_u_s	Bacteria	Bacteroidetes	Bacteroidia	Bacteroidales	Prevotellaceae	Prevotella	Prevotella_u_s	0	0	0	0	0	0.00024	838	k__Bacteria(2);p__Bacteroidetes(976);c__Bacteroidia(200643);o__Bacteroidales(171549);f__Prevotellaceae(171552);g__Prevotella(838);s__Prevotella_u_s(838);
Propionibacteriaceae_u_s	Bacteria	Actinobacteria	Actinomycetia	Propionibacteriales	Propionibacteriaceae	Propionibacteriaceae_u_g	Propionibacteriaceae_u_s	0	0.01409	0.00077	0.02093	0.00468	0	31957	k__Bacteria(2);p__Actinobacteria(201174);c__Actinomycetia(1760);o__Propionibacteriales(85009);f__Propionibacteriaceae(31957);g__Propionibacteriaceae_u_g(31957);s__Propionibacteriaceae_u_s(31957);
Cutibacterium acnes	Bacteria	Actinobacteria	Actinomycetia	Propionibacteriales	Propionibacteriaceae	Cutibacterium	Cutibacterium acnes	0	0.00369	0	0.00305	0	0	1747	k__Bacteria(2);p__Actinobacteria(201174);c__Actinomycetia(1760);o__Propionibacteriales(85009);f__Propionibacteriaceae(31957);g__Cutibacterium(1912216);s__Cutibacterium acnes(1747);
Propionibacterium_u_s	Bacteria	Actinobacteria	Actinomycetia	Propionibacteriales	Propionibacteriaceae	Propionibacterium	Propionibacterium_u_s	0	0.00612	0	0	0	0	1743	k__Bacteria(2);p__Actinobacteria(201174);c__Actinomycetia(1760);o__Propionibacteriales(85009);f__Propionibacteriaceae(31957);g__Propionibacterium(1743);s__Propionibacterium_u_s(1743);
Pseudoflavonifractor capillosus	Bacteria	Firmicutes	Clostridia	Clostridiales	Ruminococcaceae	Pseudoflavonifractor	Pseudoflavonifractor capillosus	0	0	0	0	0	0	106588	k__Bacteria(2);p__Firmicutes(1239);c__Clostridia(186801);o__Clostridiales(186802);f__Ruminococcaceae(541000);g__Pseudoflavonifractor(1017280);s__Pseudoflavonifractor capillosus(106588);
Pseudoflavonifractor_u_s	Bacteria	Firmicutes	Clostridia	Clostridiales	Ruminococcaceae	Pseudoflavonifractor	Pseudoflavonifractor_u_s	0	0	0	0	0	0.00012	1017280	k__Bacteria(2);p__Firmicutes(1239);c__Clostridia(186801);o__Clostridiales(186802);f__Ruminococcaceae(541000);g__Pseudoflavonifractor(1017280);s__Pseudoflavonifractor_u_s(1017280);
Pseudomonas bohemica	Bacteria	Proteobacteria	Gammaproteobacteria	Pseudomonadales	Pseudomonadaceae	Pseudomonas	Pseudomonas bohemica	0	0.00773	0	0	0	0	2044872	k__Bacteria(2);p__Proteobacteria(1224);c__Gammaproteobacteria(1236);o__Pseudomonadales(72274);f__Pseudomonadaceae(135621);g__Pseudomonas(286);s__Pseudomonas bohemica(2044872);
Pseudomonas putida	Bacteria	Proteobacteria	Gammaproteobacteria	Pseudomonadales	Pseudomonadaceae	Pseudomonas	Pseudomonas putida	0	0	0	0	0	0	303	k__Bacteria(2);p__Proteobacteria(1224);c__Gammaproteobacteria(1236);o__Pseudomonadales(72274);f__Pseudomonadaceae(135621);g__Pseudomonas(286);s__Pseudomonas putida(303);
Rhizobiaceae_u_s	Bacteria	Proteobacteria	Alphaproteobacteria	Rhizobiales	Rhizobiaceae	Rhizobiaceae_u_g	Rhizobiaceae_u_s	0	0	0	0	0	0	82115	k__Bacteria(2);p__Proteobacteria(1224);c__Alphaproteobacteria(28211);o__Rhizobiales(356);f__Rhizobiaceae(82115);g__Rhizobiaceae_u_g(82115);s__Rhizobiaceae_u_s(82115);
Romboutsia hominis	Bacteria	Firmicutes	Clostridia	Clostridiales	Peptostreptococcaceae	Romboutsia	Romboutsia hominis	0	0	0	0	0	0.00015	1507512	k__Bacteria(2);p__Firmicutes(1239);c__Clostridia(186801);o__Clostridiales(186802);f__Peptostreptococcaceae(186804);g__Romboutsia(1501226);s__Romboutsia hominis(1507512);
Romboutsia timonensis	Bacteria	Firmicutes	Clostridia	Clostridiales	Peptostreptococcaceae	Romboutsia	Romboutsia timonensis	0	0	0	0	0	0.00532	1776391	k__Bacteria(2);p__Firmicutes(1239);c__Clostridia(186801);o__Clostridiales(186802);f__Peptostreptococcaceae(186804);g__Romboutsia(1501226);s__Romboutsia timonensis(1776391);
Roseburia faecis	Bacteria	Firmicutes	Clostridia	Clostridiales	Lachnospiraceae	Roseburia	Roseburia faecis	0	0	0	0.01391	0	0	301302	k__Bacteria(2);p__Firmicutes(1239);c__Clostridia(186801);o__Clostridiales(186802);f__Lachnospiraceae(186803);g__Roseburia(841);s__Roseburia faecis(301302);
Roseburia hominis	Bacteria	Firmicutes	Clostridia	Clostridiales	Lachnospiraceae	Roseburia	Roseburia hominis	0	0	0	0	0	0	301301	k__Bacteria(2);p__Firmicutes(1239);c__Clostridia(186801);o__Clostridiales(186802);f__Lachnospiraceae(186803);g__Roseburia(841);s__Roseburia hominis(301301);
Roseburia inulinivorans	Bacteria	Firmicutes	Clostridia	Clostridiales	Lachnospiraceae	Roseburia	Roseburia inulinivorans	0	0	0	0.03949	0	0	360807	k__Bacteria(2);p__Firmicutes(1239);c__Clostridia(186801);o__Clostridiales(186802);f__Lachnospiraceae(186803);g__Roseburia(841);s__Roseburia inulinivorans(360807);
Roseburia_u_s	Bacteria	Firmicutes	Clostridia	Clostridiales	Lachnospiraceae	Roseburia	Roseburia_u_s	0	0	0	0.03863	0	0.00259	841	k__Bacteria(2);p__Firmicutes(1239);c__Clostridia(186801);o__Clostridiales(186802);f__Lachnospiraceae(186803);g__Roseburia(841);s__Roseburia_u_s(841);
Rothia_u_s	Bacteria	Actinobacteria	Actinomycetia	Micrococcales	Micrococcaceae	Rothia	Rothia_u_s	0	0	0	0	0	0	32207	k__Bacteria(2);p__Actinobacteria(201174);c__Actinomycetia(1760);o__Micrococcales(85006);f__Micrococcaceae(1268);g__Rothia(32207);s__Rothia_u_s(32207);
Rothia nasimurium	Bacteria	Actinobacteria	Actinomycetia	Micrococcales	Micrococcaceae	Rothia	Rothia nasimurium	0	0	0	0	0	0	85336	k__Bacteria(2);p__Actinobacteria(201174);c__Actinomycetia(1760);o__Micrococcales(85006);f__Micrococcaceae(1268);g__Rothia(32207);s__Rothia nasimurium(85336);
Ruminococcus bromii	Bacteria	Firmicutes	Clostridia	Clostridiales	Ruminococcaceae	Ruminococcus	Ruminococcus bromii	0	0	0	0	0	0	40518	k__Bacteria(2);p__Firmicutes(1239);c__Clostridia(186801);o__Clostridiales(186802);f__Ruminococcaceae(541000);g__Ruminococcus(1263);s__Ruminococcus bromii(40518);
Ruminococcus callidus	Bacteria	Firmicutes	Clostridia	Clostridiales	Ruminococcaceae	Ruminococcus	Ruminococcus callidus	0	0	0	0.01711	0	0	40519	k__Bacteria(2);p__Firmicutes(1239);c__Clostridia(186801);o__Clostridiales(186802);f__Ruminococcaceae(541000);g__Ruminococcus(1263);s__Ruminococcus callidus(40519);
Ruminococcus flavefaciens	Bacteria	Firmicutes	Clostridia	Clostridiales	Ruminococcaceae	Ruminococcus	Ruminococcus flavefaciens	0	0	0	0	0	0.00011	1265	k__Bacteria(2);p__Firmicutes(1239);c__Clostridia(186801);o__Clostridiales(186802);f__Ruminococcaceae(541000);g__Ruminococcus(1263);s__Ruminococcus flavefaciens(1265);
[Ruminococcus] lactaris	Bacteria	Firmicutes	Clostridia	Clostridiales	Lachnospiraceae	Mediterraneibacter	[Ruminococcus] lactaris	0	0	0	0.00423	0	0	46228	k__Bacteria(2);p__Firmicutes(1239);c__Clostridia(186801);o__Clostridiales(186802);f__Lachnospiraceae(186803);g__Mediterraneibacter(2316020);s__[Ruminococcus] lactaris(46228);
Blautia obeum	Bacteria	Firmicutes	Clostridia	Clostridiales	Lachnospiraceae	Blautia	Blautia obeum	0	0	0	0.00482	0	0	40520	k__Bacteria(2);p__Firmicutes(1239);c__Clostridia(186801);o__Clostridiales(186802);f__Lachnospiraceae(186803);g__Blautia(572511);s__Blautia obeum(40520);
Ruminococcus_u_s	Bacteria	Firmicutes	Clostridia	Clostridiales	Ruminococcaceae	Ruminococcus	Ruminococcus_u_s	0	0	0	0.00603	0	0.00051	1263	k__Bacteria(2);p__Firmicutes(1239);c__Clostridia(186801);o__Clostridiales(186802);f__Ruminococcaceae(541000);g__Ruminococcus(1263);s__Ruminococcus_u_s(1263);
[Ruminococcus] torques	Bacteria	Firmicutes	Clostridia	Clostridiales	Lachnospiraceae	Mediterraneibacter	[Ruminococcus] torques	0	0	0	0.00109	0	0	33039	k__Bacteria(2);p__Firmicutes(1239);c__Clostridia(186801);o__Clostridiales(186802);f__Lachnospiraceae(186803);g__Mediterraneibacter(2316020);s__[Ruminococcus] torques(33039);
Sphingobium yanoikuyae	Bacteria	Proteobacteria	Alphaproteobacteria	Sphingomonadales	Sphingomonadaceae	Sphingobium	Sphingobium yanoikuyae	0.00077	0.00475	0	0	0	0	13690	k__Bacteria(2);p__Proteobacteria(1224);c__Alphaproteobacteria(28211);o__Sphingomonadales(204457);f__Sphingomonadaceae(41297);g__Sphingobium(165695);s__Sphingobium yanoikuyae(13690);
Staphylococcus_u_s	Bacteria	Firmicutes	Bacilli	Bacillales	Staphylococcaceae	Staphylococcus	Staphylococcus_u_s	0	0	0.00089	0	0.00086	0.00029	1279	k__Bacteria(2);p__Firmicutes(1239);c__Bacilli(91061);o__Bacillales(1385);f__Staphylococcaceae(90964);g__Staphylococcus(1279);s__Staphylococcus_u_s(1279);
Staphylococcus aureus	Bacteria	Firmicutes	Bacilli	Bacillales	Staphylococcaceae	Staphylococcus	Staphylococcus aureus	0	0	0	0	0	0	1280	k__Bacteria(2);p__Firmicutes(1239);c__Bacilli(91061);o__Bacillales(1385);f__Staphylococcaceae(90964);g__Staphylococcus(1279);s__Staphylococcus aureus(1280);
Staphylococcus haemolyticus	Bacteria	Firmicutes	Bacilli	Bacillales	Staphylococcaceae	Staphylococcus	Staphylococcus haemolyticus	0	0	0	0	0	0	1283	k__Bacteria(2);p__Firmicutes(1239);c__Bacilli(91061);o__Bacillales(1385);f__Staphylococcaceae(90964);g__Staphylococcus(1279);s__Staphylococcus haemolyticus(1283);
Streptococcus acidominimus	Bacteria	Firmicutes	Bacilli	Lactobacillales	Streptococcaceae	Streptococcus	Streptococcus acidominimus	0	0	0	0	0	0	1326	k__Bacteria(2);p__Firmicutes(1239);c__Bacilli(91061);o__Lactobacillales(186826);f__Streptococcaceae(1300);g__Streptococcus(1301);s__Streptococcus acidominimus(1326);
Streptococcus_u_s	Bacteria	Firmicutes	Bacilli	Lactobacillales	Streptococcaceae	Streptococcus	Streptococcus_u_s	0	0	0.00025	0	0	4e-05	1301	k__Bacteria(2);p__Firmicutes(1239);c__Bacilli(91061);o__Lactobacillales(186826);f__Streptococcaceae(1300);g__Streptococcus(1301);s__Streptococcus_u_s(1301);
Streptococcus hyovaginalis	Bacteria	Firmicutes	Bacilli	Lactobacillales	Streptococcaceae	Streptococcus	Streptococcus hyovaginalis	0	0	0	0	0	0	149015	k__Bacteria(2);p__Firmicutes(1239);c__Bacilli(91061);o__Lactobacillales(186826);f__Streptococcaceae(1300);g__Streptococcus(1301);s__Streptococcus hyovaginalis(149015);
Streptococcus rubneri	Bacteria	Firmicutes	Bacilli	Lactobacillales	Streptococcaceae	Streptococcus	Streptococcus rubneri	0	0	0	0	0.00043	0	1234680	k__Bacteria(2);p__Firmicutes(1239);c__Bacilli(91061);o__Lactobacillales(186826);f__Streptococcaceae(1300);g__Streptococcus(1301);s__Streptococcus rubneri(1234680);
Streptococcus suis	Bacteria	Firmicutes	Bacilli	Lactobacillales	Streptococcaceae	Streptococcus	Streptococcus suis	0	0	0	0	0	0	1307	k__Bacteria(2);p__Firmicutes(1239);c__Bacilli(91061);o__Lactobacillales(186826);f__Streptococcaceae(1300);g__Streptococcus(1301);s__Streptococcus suis(1307);
Streptococcus timonensis	Bacteria	Firmicutes	Bacilli	Lactobacillales	Streptococcaceae	Streptococcus	Streptococcus timonensis	0	0	0	0	0.00083	0	1852387	k__Bacteria(2);p__Firmicutes(1239);c__Bacilli(91061);o__Lactobacillales(186826);f__Streptococcaceae(1300);g__Streptococcus(1301);s__Streptococcus timonensis(1852387);
Subdoligranulum_u_s	Bacteria	Firmicutes	Clostridia	Clostridiales	Ruminococcaceae	Subdoligranulum	Subdoligranulum_u_s	0	0	0	0.01143	0	0	292632	k__Bacteria(2);p__Firmicutes(1239);c__Clostridia(186801);o__Clostridiales(186802);f__Ruminococcaceae(541000);g__Subdoligranulum(292632);s__Subdoligranulum_u_s(292632);
TM7 phylum sp. oral taxon 351	Bacteria	Candidatus Saccharibacteria	Candidatus Saccharibacteria_u_c	Candidatus Saccharibacteria_u_o	Candidatus Saccharibacteria_u_f	Candidatus Saccharibacteria_u_g	TM7 phylum sp. oral taxon 351	0	0	0	0	0	5e-05	713053	k__Bacteria(2);p__Candidatus Saccharibacteria(95818);c__Candidatus Saccharibacteria_u_c(95818);o__Candidatus Saccharibacteria_u_o(95818);f__Candidatus Saccharibacteria_u_f(95818);g__Candidatus Saccharibacteria_u_g(95818);s__TM7 phylum sp. oral taxon 351(713053);
Tepidimonas fonticaldi	Bacteria	Proteobacteria	Betaproteobacteria	Burkholderiales	Burkholderiales_u_f	Tepidimonas	Tepidimonas fonticaldi	0	0	0	0	0.00131	0	1101373	k__Bacteria(2);p__Proteobacteria(1224);c__Betaproteobacteria(28216);o__Burkholderiales(80840);f__Burkholderiales_u_f(80840);g__Tepidimonas(114248);s__Tepidimonas fonticaldi(1101373);
Turicibacter sanguinis	Bacteria	Firmicutes	Erysipelotrichia	Erysipelotrichales	Turicibacteraceae	Turicibacter	Turicibacter sanguinis	0	0	0	0	0	0.00023	154288	k__Bacteria(2);p__Firmicutes(1239);c__Erysipelotrichia(526524);o__Erysipelotrichales(526525);f__Turicibacteraceae(2810281);g__Turicibacter(191303);s__Turicibacter sanguinis(154288);
Turicibacter_u_s	Bacteria	Firmicutes	Erysipelotrichia	Erysipelotrichales	Turicibacteraceae	Turicibacter	Turicibacter_u_s	0	0	0	0	0	0.00052	191303	k__Bacteria(2);p__Firmicutes(1239);c__Erysipelotrichia(526524);o__Erysipelotrichales(526525);f__Turicibacteraceae(2810281);g__Turicibacter(191303);s__Turicibacter_u_s(191303);
Tyzzerella nexilis	Bacteria	Firmicutes	Clostridia	Clostridiales	Lachnospiraceae	Tyzzerella	Tyzzerella nexilis	0	0	0	0.00542	0	0	29361	k__Bacteria(2);p__Firmicutes(1239);c__Clostridia(186801);o__Clostridiales(186802);f__Lachnospiraceae(186803);g__Tyzzerella(1506577);s__Tyzzerella nexilis(29361);

## Sheet: ca-samples_VIRUS.TOTAL-Rat1
Name	Kingdom	Phylum	Class	Order	Family	Genus	Species	taPVAT_Rat1	feces_Rat1	aaPVAT_Rat1	mesPVAT_Rat1	BAT_Rat1	WAT_Rat1	Taxonomy Id	Taxonomy Lineage
Abelson murine leukemia virus	Pararnavirae	Artverviricota	Revtraviricetes	Ortervirales	Retroviridae	Gammaretrovirus	Abelson murine leukemia virus	0.44193	0	0.36969	0.47894	0.50765	0.44208	11788	k__Pararnavirae(2732397);p__Artverviricota(2732409);c__Revtraviricetes(2732514);o__Ortervirales(2169561);f__Retroviridae(11632);g__Gammaretrovirus(153135);s__Abelson murine leukemia virus(11788);
Barley stripe mosaic virus	Orthornavirae	Kitrinoviricota	Alsuviricetes	Martellivirales	Virgaviridae	Hordeivirus	Barley stripe mosaic virus	0	0	0	0	0	0.00115	12327	k__Orthornavirae(2732396);p__Kitrinoviricota(2732406);c__Alsuviricetes(2732461);o__Martellivirales(2732544);f__Virgaviridae(675071);g__Hordeivirus(12326);s__Barley stripe mosaic virus(12327);
Feline leukemia virus	Pararnavirae	Artverviricota	Revtraviricetes	Ortervirales	Retroviridae	Gammaretrovirus	Feline leukemia virus	0	0	0.00204	0	0.00578	0.00154	11768	k__Pararnavirae(2732397);p__Artverviricota(2732409);c__Revtraviricetes(2732514);o__Ortervirales(2169561);f__Retroviridae(11632);g__Gammaretrovirus(153135);s__Feline leukemia virus(11768);
Helminthosporium victoriae 145S virus	Orthornavirae	Duplornaviricota	Chrymotiviricetes	Ghabrivirales	Chrysoviridae	Chrysovirus	Helminthosporium victoriae 145S virus	0	0	0	0.00163	0	0	164750	k__Orthornavirae(2732396);p__Duplornaviricota(2732405);c__Chrymotiviricetes(2732458);o__Ghabrivirales(2732540);f__Chrysoviridae(249310);g__Chrysovirus(11014);s__Helminthosporium victoriae 145S virus(164750);
Hop trefoil cryptic virus 2	Orthornavirae	Pisuviricota	Duplopiviricetes	Durnavirales	Partitiviridae	Betapartitivirus	Hop trefoil cryptic virus 2	0.00238	0	0	0	0.00324	0	1323523	k__Orthornavirae(2732396);p__Pisuviricota(2732408);c__Duplopiviricetes(2732505);o__Durnavirales(2732549);f__Partitiviridae(11012);g__Betapartitivirus(1511809);s__Hop trefoil cryptic virus 2(1323523);
Impatiens necrotic spot tospovirus	Orthornavirae	Negarnaviricota	Ellioviricetes	Bunyavirales	Tospoviridae	Orthotospovirus	Impatiens necrotic spot tospovirus	0	0	0.0044	0.00397	0	0	1933294	k__Orthornavirae(2732396);p__Negarnaviricota(2497569);c__Ellioviricetes(2497576);o__Bunyavirales(1980410);f__Tospoviridae(1980419);g__Orthotospovirus(2560196);s__Impatiens necrotic spot tospovirus(1933294);
Malvastrum leaf curl deltasatellite	Viruses	Viruses_u_p	Viruses_u_c	Viruses_u_o	Tolecusatellitidae	Deltasatellite	Malvastrum leaf curl deltasatellite	0	0	0	0.02748	0	0.03625	1993643	k__Viruses(10239);p__Viruses_u_p(10239);c__Viruses_u_c(10239);o__Viruses_u_o(10239);f__Tolecusatellitidae(1993640);g__Deltasatellite(1993641);s__Malvastrum leaf curl deltasatellite(1993643);
Mason-Pfizer monkey virus	Pararnavirae	Artverviricota	Revtraviricetes	Ortervirales	Retroviridae	Betaretrovirus	Mason-Pfizer monkey virus	0.00177	0	0	0.00204	0	0	11855	k__Pararnavirae(2732397);p__Artverviricota(2732409);c__Revtraviricetes(2732514);o__Ortervirales(2169561);f__Retroviridae(11632);g__Betaretrovirus(140052);s__Mason-Pfizer monkey virus(11855);
Moloney murine sarcoma virus	Pararnavirae	Artverviricota	Revtraviricetes	Ortervirales	Retroviridae	Gammaretrovirus	Moloney murine sarcoma virus	0.12116	0	0.17779	0	0.15244	0.14889	11809	k__Pararnavirae(2732397);p__Artverviricota(2732409);c__Revtraviricetes(2732514);o__Ortervirales(2169561);f__Retroviridae(11632);g__Gammaretrovirus(153135);s__Moloney murine sarcoma virus(11809);
Mulberry vein banding virus	Orthornavirae	Negarnaviricota	Ellioviricetes	Bunyavirales	Peribunyaviridae	Peribunyaviridae_u_g	Mulberry vein banding virus	0	0	0	0.00152	0	0	1266451	k__Orthornavirae(2732396);p__Negarnaviricota(2497569);c__Ellioviricetes(2497576);o__Bunyavirales(1980410);f__Peribunyaviridae(1980416);g__Peribunyaviridae_u_g(1980416);s__Mulberry vein banding virus(1266451);
Murine osteosarcoma virus	Pararnavirae	Artverviricota	Revtraviricetes	Ortervirales	Retroviridae	Gammaretrovirus	Murine osteosarcoma virus	0.39526	0	0.38813	0.44856	0.29564	0.34198	11830	k__Pararnavirae(2732397);p__Artverviricota(2732409);c__Revtraviricetes(2732514);o__Ortervirales(2169561);f__Retroviridae(11632);g__Gammaretrovirus(153135);s__Murine osteosarcoma virus(11830);
Penicillium chrysogenum virus	Orthornavirae	Duplornaviricota	Chrymotiviricetes	Ghabrivirales	Chrysoviridae	Alphachrysovirus	Penicillium chrysogenum virus	0.00181	0	0.00309	0.00276	0.00326	0	158372	k__Orthornavirae(2732396);p__Duplornaviricota(2732405);c__Chrymotiviricetes(2732458);o__Ghabrivirales(2732540);f__Chrysoviridae(249310);g__Alphachrysovirus(2560087);s__Penicillium chrysogenum virus(158372);
Murine leukemia-related retroviruses	Pararnavirae	Artverviricota	Revtraviricetes	Ortervirales	Retroviridae	Gammaretrovirus	Murine leukemia-related retroviruses	0	0	0.00468	0.00417	0.00493	0.00353	99182	k__Pararnavirae(2732397);p__Artverviricota(2732409);c__Revtraviricetes(2732514);o__Ortervirales(2169561);f__Retroviridae(11632);g__Gammaretrovirus(153135);s__Murine leukemia-related retroviruses(99182);
RD114 retrovirus	Pararnavirae	Artverviricota	Revtraviricetes	Ortervirales	Retroviridae	Gammaretrovirus	RD114 retrovirus	0.00446	0	0.00575	0.00399	0.00607	0.00434	11834	k__Pararnavirae(2732397);p__Artverviricota(2732409);c__Revtraviricetes(2732514);o__Ortervirales(2169561);f__Retroviridae(11632);g__Gammaretrovirus(153135);s__RD114 retrovirus(11834);
Rosellinia necatrix partitivirus 2	Orthornavirae	Pisuviricota	Duplopiviricetes	Durnavirales	Partitiviridae	Alphapartitivirus	Rosellinia necatrix partitivirus 2	0.0066	1	0.00621	0.00654	0.01024	0.00642	859651	k__Orthornavirae(2732396);p__Pisuviricota(2732408);c__Duplopiviricetes(2732505);o__Durnavirales(2732549);f__Partitiviridae(11012);g__Alphapartitivirus(1511808);s__Rosellinia necatrix partitivirus 2(859651);
Spleen focus-forming virus	Pararnavirae	Artverviricota	Revtraviricetes	Ortervirales	Retroviridae	Gammaretrovirus	Spleen focus-forming virus	0	0	0.01371	0	0	0	11819	k__Pararnavirae(2732397);p__Artverviricota(2732409);c__Revtraviricetes(2732514);o__Ortervirales(2169561);f__Retroviridae(11632);g__Gammaretrovirus(153135);s__Spleen focus-forming virus(11819);
Tomato zonate spot orthotospovirus	Orthornavirae	Negarnaviricota	Ellioviricetes	Bunyavirales	Tospoviridae	Orthotospovirus	Tomato zonate spot orthotospovirus	0.00157	0	0	0	0	0	2734495	k__Orthornavirae(2732396);p__Negarnaviricota(2497569);c__Ellioviricetes(2497576);o__Bunyavirales(1980410);f__Tospoviridae(1980419);g__Orthotospovirus(2560196);s__Tomato zonate spot orthotospovirus(2734495);
Woolly monkey sarcoma virus	Pararnavirae	Artverviricota	Revtraviricetes	Ortervirales	Retroviridae	Gammaretrovirus	Woolly monkey sarcoma virus	0.02306	0	0.02451	0.01841	0.01073	0.01383	11970	k__Pararnavirae(2732397);p__Artverviricota(2732409);c__Revtraviricetes(2732514);o__Ortervirales(2169561);f__Retroviridae(11632);g__Gammaretrovirus(153135);s__Woolly monkey sarcoma virus(11970);

## Sheet: ca-samples_VIRUS.TOTAL-Rat2
Name	Kingdom	Phylum	Class	Order	Family	Genus	Species	BAT_Rat2	WAT_RAT2	feces_Rat2	taPVAT_Rat2	aaPVAT_Rat2	mesPVAT_Rat2	Taxonomy Id	Taxonomy Lineage
Abelson murine leukemia virus	Pararnavirae	Artverviricota	Revtraviricetes	Ortervirales	Retroviridae	Gammaretrovirus	Abelson murine leukemia virus	0.47863	0.41855	0	0.42647	0.71334	0.41868	11788	k__Pararnavirae(2732397);p__Artverviricota(2732409);c__Revtraviricetes(2732514);o__Ortervirales(2169561);f__Retroviridae(11632);g__Gammaretrovirus(153135);s__Abelson murine leukemia virus(11788);
Feline leukemia virus	Pararnavirae	Artverviricota	Revtraviricetes	Ortervirales	Retroviridae	Gammaretrovirus	Feline leukemia virus	0	0	0	0	0	0	11768	k__Pararnavirae(2732397);p__Artverviricota(2732409);c__Revtraviricetes(2732514);o__Ortervirales(2169561);f__Retroviridae(11632);g__Gammaretrovirus(153135);s__Feline leukemia virus(11768);
Alphapapillomavirus 11	Shotokuvirae	Cossaviricota	Papovaviricetes	Zurhausenvirales	Papillomaviridae	Alphapapillomavirus	Alphapapillomavirus 11	0.00167	0	0	0.00421	0	0	337049	k__Shotokuvirae(2732092);p__Cossaviricota(2732415);c__Papovaviricetes(2732421);o__Zurhausenvirales(2732533);f__Papillomaviridae(151340);g__Alphapapillomavirus(333750);s__Alphapapillomavirus 11(337049);
Rhinovirus A	Orthornavirae	Pisuviricota	Pisoniviricetes	Picornavirales	Picornaviridae	Enterovirus	Rhinovirus A	0	0.00216	0	0	0	0	147711	k__Orthornavirae(2732396);p__Pisuviricota(2732408);c__Pisoniviricetes(2732506);o__Picornavirales(464095);f__Picornaviridae(12058);g__Enterovirus(12059);s__Rhinovirus A(147711);
Impatiens necrotic spot tospovirus	Orthornavirae	Negarnaviricota	Ellioviricetes	Bunyavirales	Tospoviridae	Orthotospovirus	Impatiens necrotic spot tospovirus	0.00152	0	0	0	0	0.00406	1933294	k__Orthornavirae(2732396);p__Negarnaviricota(2497569);c__Ellioviricetes(2497576);o__Bunyavirales(1980410);f__Tospoviridae(1980419);g__Orthotospovirus(2560196);s__Impatiens necrotic spot tospovirus(1933294);
Koala retrovirus	Pararnavirae	Artverviricota	Revtraviricetes	Ortervirales	Retroviridae	Gammaretrovirus	Koala retrovirus	0	0	0	0	0	0	394239	k__Pararnavirae(2732397);p__Artverviricota(2732409);c__Revtraviricetes(2732514);o__Ortervirales(2169561);f__Retroviridae(11632);g__Gammaretrovirus(153135);s__Koala retrovirus(394239);
Malvastrum leaf curl deltasatellite	Viruses	Viruses_u_p	Viruses_u_c	Viruses_u_o	Tolecusatellitidae	Deltasatellite	Malvastrum leaf curl deltasatellite	0	0	0	0	0	0	1993643	k__Viruses(10239);p__Viruses_u_p(10239);c__Viruses_u_c(10239);o__Viruses_u_o(10239);f__Tolecusatellitidae(1993640);g__Deltasatellite(1993641);s__Malvastrum leaf curl deltasatellite(1993643);
Murine leukemia virus	Pararnavirae	Artverviricota	Revtraviricetes	Ortervirales	Retroviridae	Gammaretrovirus	Murine leukemia virus	0.00957	0	0	0	0	0	11786	k__Pararnavirae(2732397);p__Artverviricota(2732409);c__Revtraviricetes(2732514);o__Ortervirales(2169561);f__Retroviridae(11632);g__Gammaretrovirus(153135);s__Murine leukemia virus(11786);
Moloney murine sarcoma virus	Pararnavirae	Artverviricota	Revtraviricetes	Ortervirales	Retroviridae	Gammaretrovirus	Moloney murine sarcoma virus	0.063	0.16796	0	0.0883	0	0.04665	11809	k__Pararnavirae(2732397);p__Artverviricota(2732409);c__Revtraviricetes(2732514);o__Ortervirales(2169561);f__Retroviridae(11632);g__Gammaretrovirus(153135);s__Moloney murine sarcoma virus(11809);
Mouse mammary tumor virus	Pararnavirae	Artverviricota	Revtraviricetes	Ortervirales	Retroviridae	Betaretrovirus	Mouse mammary tumor virus	0	0	0	0.01114	0	0.0076	11757	k__Pararnavirae(2732397);p__Artverviricota(2732409);c__Revtraviricetes(2732514);o__Ortervirales(2169561);f__Retroviridae(11632);g__Betaretrovirus(140052);s__Mouse mammary tumor virus(11757);
Mulberry vein banding virus	Orthornavirae	Negarnaviricota	Ellioviricetes	Bunyavirales	Peribunyaviridae	Peribunyaviridae_u_g	Mulberry vein banding virus	0	0	0	0.00225	0	0	1266451	k__Orthornavirae(2732396);p__Negarnaviricota(2497569);c__Ellioviricetes(2497576);o__Bunyavirales(1980410);f__Peribunyaviridae(1980416);g__Peribunyaviridae_u_g(1980416);s__Mulberry vein banding virus(1266451);
Murine osteosarcoma virus	Pararnavirae	Artverviricota	Revtraviricetes	Ortervirales	Retroviridae	Gammaretrovirus	Murine osteosarcoma virus	0.40006	0.39262	0	0.44043	0.23932	0.49683	11830	k__Pararnavirae(2732397);p__Artverviricota(2732409);c__Revtraviricetes(2732514);o__Ortervirales(2169561);f__Retroviridae(11632);g__Gammaretrovirus(153135);s__Murine osteosarcoma virus(11830);
Penicillium chrysogenum virus	Orthornavirae	Duplornaviricota	Chrymotiviricetes	Ghabrivirales	Chrysoviridae	Alphachrysovirus	Penicillium chrysogenum virus	0.0019	0	0	0	0	0.00553	158372	k__Orthornavirae(2732396);p__Duplornaviricota(2732405);c__Chrymotiviricetes(2732458);o__Ghabrivirales(2732540);f__Chrysoviridae(249310);g__Alphachrysovirus(2560087);s__Penicillium chrysogenum virus(158372);
Murine leukemia-related retroviruses	Pararnavirae	Artverviricota	Revtraviricetes	Ortervirales	Retroviridae	Gammaretrovirus	Murine leukemia-related retroviruses	0.00449	0.00462	1	0.00649	0	0.00666	99182	k__Pararnavirae(2732397);p__Artverviricota(2732409);c__Revtraviricetes(2732514);o__Ortervirales(2169561);f__Retroviridae(11632);g__Gammaretrovirus(153135);s__Murine leukemia-related retroviruses(99182);
RD114 retrovirus	Pararnavirae	Artverviricota	Revtraviricetes	Ortervirales	Retroviridae	Gammaretrovirus	RD114 retrovirus	0.00553	0.00569	0	0.00799	0.00944	0.00819	11834	k__Pararnavirae(2732397);p__Artverviricota(2732409);c__Revtraviricetes(2732514);o__Ortervirales(2169561);f__Retroviridae(11632);g__Gammaretrovirus(153135);s__RD114 retrovirus(11834);
Rosellinia necatrix partitivirus 2	Orthornavirae	Pisuviricota	Duplopiviricetes	Durnavirales	Partitiviridae	Alphapartitivirus	Rosellinia necatrix partitivirus 2	0.00818	0.00841	0	0	0.02083	0.0058	859651	k__Orthornavirae(2732396);p__Pisuviricota(2732408);c__Duplopiviricetes(2732505);o__Durnavirales(2732549);f__Partitiviridae(11012);g__Alphapartitivirus(1511808);s__Rosellinia necatrix partitivirus 2(859651);
Rosellinia necatrix partitivirus 6	Orthornavirae	Pisuviricota	Duplopiviricetes	Durnavirales	Partitiviridae	Betapartitivirus	Rosellinia necatrix partitivirus 6	0	0	0	0	0	0	1573459	k__Orthornavirae(2732396);p__Pisuviricota(2732408);c__Duplopiviricetes(2732505);o__Durnavirales(2732549);f__Partitiviridae(11012);g__Betapartitivirus(1511809);s__Rosellinia necatrix partitivirus 6(1573459);
Rosellinia necatrix partitivirus 8	Orthornavirae	Pisuviricota	Duplopiviricetes	Durnavirales	Partitiviridae	Partitiviridae_u_g	Rosellinia necatrix partitivirus 8	0.01212	0	0	0	0	0	2025333	k__Orthornavirae(2732396);p__Pisuviricota(2732408);c__Duplopiviricetes(2732505);o__Durnavirales(2732549);f__Partitiviridae(11012);g__Partitiviridae_u_g(11012);s__Rosellinia necatrix partitivirus 8(2025333);
Woolly monkey sarcoma virus	Pararnavirae	Artverviricota	Revtraviricetes	Ortervirales	Retroviridae	Gammaretrovirus	Woolly monkey sarcoma virus	0.01333	0	0	0.01272	0.01706	0	11970	k__Pararnavirae(2732397);p__Artverviricota(2732409);c__Revtraviricetes(2732514);o__Ortervirales(2169561);f__Retroviridae(11632);g__Gammaretrovirus(153135);s__Woolly monkey sarcoma virus(11970);

## Sheet: ca-samples_VIRUS.TOTAL-Rat3
Name	Kingdom	Phylum	Class	Order	Family	Genus	Species	BAT_Rat3	mes_Rat3	WAT_Rat3	taPVAT_Rat3	aaPVAT_Rat3	feces_Rat3	Taxonomy Id	Taxonomy Lineage
Abelson murine leukemia virus	Pararnavirae	Artverviricota	Revtraviricetes	Ortervirales	Retroviridae	Gammaretrovirus	Abelson murine leukemia virus	0.3701	0.43407	0.57144	0.50478	0.29137	0	11788	k__Pararnavirae(2732397);p__Artverviricota(2732409);c__Revtraviricetes(2732514);o__Ortervirales(2169561);f__Retroviridae(11632);g__Gammaretrovirus(153135);s__Abelson murine leukemia virus(11788);
Feline leukemia virus	Pararnavirae	Artverviricota	Revtraviricetes	Ortervirales	Retroviridae	Gammaretrovirus	Feline leukemia virus	0	0	0	0	0.00333	0	11768	k__Pararnavirae(2732397);p__Artverviricota(2732409);c__Revtraviricetes(2732514);o__Ortervirales(2169561);f__Retroviridae(11632);g__Gammaretrovirus(153135);s__Feline leukemia virus(11768);
Alphapapillomavirus 11	Shotokuvirae	Cossaviricota	Papovaviricetes	Zurhausenvirales	Papillomaviridae	Alphapapillomavirus	Alphapapillomavirus 11	0	0	0	0	0	0	337049	k__Shotokuvirae(2732092);p__Cossaviricota(2732415);c__Papovaviricetes(2732421);o__Zurhausenvirales(2732533);f__Papillomaviridae(151340);g__Alphapapillomavirus(333750);s__Alphapapillomavirus 11(337049);
Rhinovirus A	Orthornavirae	Pisuviricota	Pisoniviricetes	Picornavirales	Picornaviridae	Enterovirus	Rhinovirus A	0	0	0	0	0.00467	0	147711	k__Orthornavirae(2732396);p__Pisuviricota(2732408);c__Pisoniviricetes(2732506);o__Picornavirales(464095);f__Picornaviridae(12058);g__Enterovirus(12059);s__Rhinovirus A(147711);
Impatiens necrotic spot tospovirus	Orthornavirae	Negarnaviricota	Ellioviricetes	Bunyavirales	Tospoviridae	Orthotospovirus	Impatiens necrotic spot tospovirus	0	0	0	0	0.00355	0	1933294	k__Orthornavirae(2732396);p__Negarnaviricota(2497569);c__Ellioviricetes(2497576);o__Bunyavirales(1980410);f__Tospoviridae(1980419);g__Orthotospovirus(2560196);s__Impatiens necrotic spot tospovirus(1933294);
Koala retrovirus	Pararnavirae	Artverviricota	Revtraviricetes	Ortervirales	Retroviridae	Gammaretrovirus	Koala retrovirus	0	0	0.01836	0	0	0	394239	k__Pararnavirae(2732397);p__Artverviricota(2732409);c__Revtraviricetes(2732514);o__Ortervirales(2169561);f__Retroviridae(11632);g__Gammaretrovirus(153135);s__Koala retrovirus(394239);
Malvastrum leaf curl deltasatellite	Viruses	Viruses_u_p	Viruses_u_c	Viruses_u_o	Tolecusatellitidae	Deltasatellite	Malvastrum leaf curl deltasatellite	0	0	0.05829	0	0	0	1993643	k__Viruses(10239);p__Viruses_u_p(10239);c__Viruses_u_c(10239);o__Viruses_u_o(10239);f__Tolecusatellitidae(1993640);g__Deltasatellite(1993641);s__Malvastrum leaf curl deltasatellite(1993643);
Murine leukemia virus	Pararnavirae	Artverviricota	Revtraviricetes	Ortervirales	Retroviridae	Gammaretrovirus	Murine leukemia virus	0	0	0	0	0	0	11786	k__Pararnavirae(2732397);p__Artverviricota(2732409);c__Revtraviricetes(2732514);o__Ortervirales(2169561);f__Retroviridae(11632);g__Gammaretrovirus(153135);s__Murine leukemia virus(11786);
Moloney murine sarcoma virus	Pararnavirae	Artverviricota	Revtraviricetes	Ortervirales	Retroviridae	Gammaretrovirus	Moloney murine sarcoma virus	0.15797	0.15861	0	0.20726	0.20813	0	11809	k__Pararnavirae(2732397);p__Artverviricota(2732409);c__Revtraviricetes(2732514);o__Ortervirales(2169561);f__Retroviridae(11632);g__Gammaretrovirus(153135);s__Moloney murine sarcoma virus(11809);
Mouse mammary tumor virus	Pararnavirae	Artverviricota	Revtraviricetes	Ortervirales	Retroviridae	Betaretrovirus	Mouse mammary tumor virus	0	0.00225	0	0	0	0	11757	k__Pararnavirae(2732397);p__Artverviricota(2732409);c__Revtraviricetes(2732514);o__Ortervirales(2169561);f__Retroviridae(11632);g__Betaretrovirus(140052);s__Mouse mammary tumor virus(11757);
Mulberry vein banding virus	Orthornavirae	Negarnaviricota	Ellioviricetes	Bunyavirales	Peribunyaviridae	Peribunyaviridae_u_g	Mulberry vein banding virus	0	0	0	0	0	0	1266451	k__Orthornavirae(2732396);p__Negarnaviricota(2497569);c__Ellioviricetes(2497576);o__Bunyavirales(1980410);f__Peribunyaviridae(1980416);g__Peribunyaviridae_u_g(1980416);s__Mulberry vein banding virus(1266451);
Murine osteosarcoma virus	Pararnavirae	Artverviricota	Revtraviricetes	Ortervirales	Retroviridae	Gammaretrovirus	Murine osteosarcoma virus	0.44935	0.34071	0.29905	0.24399	0.44202	0	11830	k__Pararnavirae(2732397);p__Artverviricota(2732409);c__Revtraviricetes(2732514);o__Ortervirales(2169561);f__Retroviridae(11632);g__Gammaretrovirus(153135);s__Murine osteosarcoma virus(11830);
Penicillium chrysogenum virus	Orthornavirae	Duplornaviricota	Chrymotiviricetes	Ghabrivirales	Chrysoviridae	Alphachrysovirus	Penicillium chrysogenum virus	0	0.00492	0.00459	0.00247	0.00634	0	158372	k__Orthornavirae(2732396);p__Duplornaviricota(2732405);c__Chrymotiviricetes(2732458);o__Ghabrivirales(2732540);f__Chrysoviridae(249310);g__Alphachrysovirus(2560087);s__Penicillium chrysogenum virus(158372);
Murine leukemia-related retroviruses	Pararnavirae	Artverviricota	Revtraviricetes	Ortervirales	Retroviridae	Gammaretrovirus	Murine leukemia-related retroviruses	0.00742	0.00591	0.00793	0.0071	0.00763	0	99182	k__Pararnavirae(2732397);p__Artverviricota(2732409);c__Revtraviricetes(2732514);o__Ortervirales(2169561);f__Retroviridae(11632);g__Gammaretrovirus(153135);s__Murine leukemia-related retroviruses(99182);
RD114 retrovirus	Pararnavirae	Artverviricota	Revtraviricetes	Ortervirales	Retroviridae	Gammaretrovirus	RD114 retrovirus	0.00666	0.00728	0.00866	0.00874	0.00629	0	11834	k__Pararnavirae(2732397);p__Artverviricota(2732409);c__Revtraviricetes(2732514);o__Ortervirales(2169561);f__Retroviridae(11632);g__Gammaretrovirus(153135);s__RD114 retrovirus(11834);
Rosellinia necatrix partitivirus 2	Orthornavirae	Pisuviricota	Duplopiviricetes	Durnavirales	Partitiviridae	Alphapartitivirus	Rosellinia necatrix partitivirus 2	0.0085	0.00647	0.01443	0.00943	0	0	859651	k__Orthornavirae(2732396);p__Pisuviricota(2732408);c__Duplopiviricetes(2732505);o__Durnavirales(2732549);f__Partitiviridae(11012);g__Alphapartitivirus(1511808);s__Rosellinia necatrix partitivirus 2(859651);
Rosellinia necatrix partitivirus 6	Orthornavirae	Pisuviricota	Duplopiviricetes	Durnavirales	Partitiviridae	Betapartitivirus	Rosellinia necatrix partitivirus 6	0	0.01447	0	0	0	0	1573459	k__Orthornavirae(2732396);p__Pisuviricota(2732408);c__Duplopiviricetes(2732505);o__Durnavirales(2732549);f__Partitiviridae(11012);g__Betapartitivirus(1511809);s__Rosellinia necatrix partitivirus 6(1573459);
Rosellinia necatrix partitivirus 8	Orthornavirae	Pisuviricota	Duplopiviricetes	Durnavirales	Partitiviridae	Partitiviridae_u_g	Rosellinia necatrix partitivirus 8	0	0.01046	0	0	0	0	2025333	k__Orthornavirae(2732396);p__Pisuviricota(2732408);c__Duplopiviricetes(2732505);o__Durnavirales(2732549);f__Partitiviridae(11012);g__Partitiviridae_u_g(11012);s__Rosellinia necatrix partitivirus 8(2025333);
Woolly monkey sarcoma virus	Pararnavirae	Artverviricota	Revtraviricetes	Ortervirales	Retroviridae	Gammaretrovirus	Woolly monkey sarcoma virus	0	0.01484	0.01725	0.01623	0.02667	0	11970	k__Pararnavirae(2732397);p__Artverviricota(2732409);c__Revtraviricetes(2732514);o__Ortervirales(2169561);f__Retroviridae(11632);g__Gammaretrovirus(153135);s__Woolly monkey sarcoma virus(11970);

## Sheet: ca-samples_VIRUS.TOTAL-Rat4
Name	Kingdom	Phylum	Class	Order	Family	Genus	Species	WAT_Rat4	taPVAT_Rat4	mesPVAT_Rat4	aaPVAT_Rat4	BAT_Rat4	feces_Rat4	Taxonomy Id	Taxonomy Lineage
Abelson murine leukemia virus	Pararnavirae	Artverviricota	Revtraviricetes	Ortervirales	Retroviridae	Gammaretrovirus	Abelson murine leukemia virus	0	0.35261	0.39074	0.39731	0	0	11788	k__Pararnavirae(2732397);p__Artverviricota(2732409);c__Revtraviricetes(2732514);o__Ortervirales(2169561);f__Retroviridae(11632);g__Gammaretrovirus(153135);s__Abelson murine leukemia virus(11788);
Malvastrum leaf curl deltasatellite	Viruses	Viruses_u_p	Viruses_u_c	Viruses_u_o	Tolecusatellitidae	Deltasatellite	Malvastrum leaf curl deltasatellite	0	0	0	0	0	0	1993643	k__Viruses(10239);p__Viruses_u_p(10239);c__Viruses_u_c(10239);o__Viruses_u_o(10239);f__Tolecusatellitidae(1993640);g__Deltasatellite(1993641);s__Malvastrum leaf curl deltasatellite(1993643);
Moloney murine sarcoma virus	Pararnavirae	Artverviricota	Revtraviricetes	Ortervirales	Retroviridae	Gammaretrovirus	Moloney murine sarcoma virus	0	0	0	0	0	0	11809	k__Pararnavirae(2732397);p__Artverviricota(2732409);c__Revtraviricetes(2732514);o__Ortervirales(2169561);f__Retroviridae(11632);g__Gammaretrovirus(153135);s__Moloney murine sarcoma virus(11809);
Mouse mammary tumor virus	Pararnavirae	Artverviricota	Revtraviricetes	Ortervirales	Retroviridae	Betaretrovirus	Mouse mammary tumor virus	0	0	0	0	0	0	11757	k__Pararnavirae(2732397);p__Artverviricota(2732409);c__Revtraviricetes(2732514);o__Ortervirales(2169561);f__Retroviridae(11632);g__Betaretrovirus(140052);s__Mouse mammary tumor virus(11757);
Murine osteosarcoma virus	Pararnavirae	Artverviricota	Revtraviricetes	Ortervirales	Retroviridae	Gammaretrovirus	Murine osteosarcoma virus	0	0.64739	0.50547	0.60269	0	0	11830	k__Pararnavirae(2732397);p__Artverviricota(2732409);c__Revtraviricetes(2732514);o__Ortervirales(2169561);f__Retroviridae(11632);g__Gammaretrovirus(153135);s__Murine osteosarcoma virus(11830);
Nyamanini nyavirus	Orthornavirae	Negarnaviricota	Monjiviricetes	Mononegavirales	Nyamiviridae	Nyavirus	Nyamanini nyavirus	0	0	0	0	0	0	644610	k__Orthornavirae(2732396);p__Negarnaviricota(2497569);c__Monjiviricetes(2497574);o__Mononegavirales(11157);f__Nyamiviridae(1513294);g__Nyavirus(1513295);s__Nyamanini nyavirus(644610);
Penicillium chrysogenum virus	Orthornavirae	Duplornaviricota	Chrymotiviricetes	Ghabrivirales	Chrysoviridae	Alphachrysovirus	Penicillium chrysogenum virus	0	0	0	0	0	0	158372	k__Orthornavirae(2732396);p__Duplornaviricota(2732405);c__Chrymotiviricetes(2732458);o__Ghabrivirales(2732540);f__Chrysoviridae(249310);g__Alphachrysovirus(2560087);s__Penicillium chrysogenum virus(158372);
Murine leukemia-related retroviruses	Pararnavirae	Artverviricota	Revtraviricetes	Ortervirales	Retroviridae	Gammaretrovirus	Murine leukemia-related retroviruses	0	0	0	0	0	0	99182	k__Pararnavirae(2732397);p__Artverviricota(2732409);c__Revtraviricetes(2732514);o__Ortervirales(2169561);f__Retroviridae(11632);g__Gammaretrovirus(153135);s__Murine leukemia-related retroviruses(99182);
RD114 retrovirus	Pararnavirae	Artverviricota	Revtraviricetes	Ortervirales	Retroviridae	Gammaretrovirus	RD114 retrovirus	0	0	0	0	0	0	11834	k__Pararnavirae(2732397);p__Artverviricota(2732409);c__Revtraviricetes(2732514);o__Ortervirales(2169561);f__Retroviridae(11632);g__Gammaretrovirus(153135);s__RD114 retrovirus(11834);
Rosellinia necatrix partitivirus 2	Orthornavirae	Pisuviricota	Duplopiviricetes	Durnavirales	Partitiviridae	Alphapartitivirus	Rosellinia necatrix partitivirus 2	0	0	0.02467	0	0	0	859651	k__Orthornavirae(2732396);p__Pisuviricota(2732408);c__Duplopiviricetes(2732505);o__Durnavirales(2732549);f__Partitiviridae(11012);g__Alphapartitivirus(1511808);s__Rosellinia necatrix partitivirus 2(859651);
Spleen focus-forming virus	Pararnavirae	Artverviricota	Revtraviricetes	Ortervirales	Retroviridae	Gammaretrovirus	Spleen focus-forming virus	0	0	0	0	0	0	11819	k__Pararnavirae(2732397);p__Artverviricota(2732409);c__Revtraviricetes(2732514);o__Ortervirales(2169561);f__Retroviridae(11632);g__Gammaretrovirus(153135);s__Spleen focus-forming virus(11819);
Woolly monkey sarcoma virus	Pararnavirae	Artverviricota	Revtraviricetes	Ortervirales	Retroviridae	Gammaretrovirus	Woolly monkey sarcoma virus	0	0	0.07912	0	0	0	11970	k__Pararnavirae(2732397);p__Artverviricota(2732409);c__Revtraviricetes(2732514);o__Ortervirales(2169561);f__Retroviridae(11632);g__Gammaretrovirus(153135);s__Woolly monkey sarcoma virus(11970);

[truncated: 2 more sheets: ca-samples_VIRUS.TOTAL-Rat5, ca-samples_VIRUS.TOTAL-Rat6]
